# Supplementary material for: Two new species and four new host records of Fusarium species (Nectriaceae, Hypocreales) associated with Semanotus bifasciatus causing Taxodium hybrid ‘Zhongshanshan’ dieback
Source: MycoKeys. 2026 Apr 6;130:355–91. doi: 10.3897/mycokeys.130.177103 (PMC13077318; doi:10.3897/mycokeys.130.177103)
Supplement: XML Treatment for Fusarium annulatum [file mycokeys.130.177103-treatment1.xml]

<!DOCTYPE tp:taxon-treatment
  PUBLIC "-//TaxonX//DTD Taxonomic Treatment Publishing DTD v0 20100105//EN" "tax-treatment-NSO.dtd">
<tp:taxon-treatment xmlns:tp="http://www.plazi.org/taxpub"><tp:treatment-meta><kwd-group><label>Taxon classification</label><kwd>
                <named-content content-type="kingdom">Fungi</named-content>
              </kwd><kwd>
                <named-content content-type="order">Hypocreales</named-content>
              </kwd><kwd>
                <named-content content-type="family">Nectriaceae</named-content>
              </kwd></kwd-group><mixed-citation publication-type="journal"><person-group><name><surname>He</surname><given-names>Jiao</given-names></name><name><surname>Li</surname><given-names>Ning</given-names></name><name><surname>Li</surname><given-names>De-Wei</given-names></name><name><surname>Guo</surname><given-names>Ying</given-names></name><name><surname>Chen</surname><given-names>Shan-Shan</given-names></name><name><surname>Sun</surname><given-names>Feng</given-names></name><name><surname>Wang</surname><given-names>Jun-Wei</given-names></name><name><surname>Huang</surname><given-names>Lin</given-names></name></person-group><article-title>Two new species and four new host records of <italic><tp:taxon-name><tp:taxon-name-part taxon-name-part-type="genus" reg="Fusarium">Fusarium</tp:taxon-name-part></tp:taxon-name></italic> species (<tp:taxon-name><tp:taxon-name-part taxon-name-part-type="family" reg="Nectriaceae">Nectriaceae</tp:taxon-name-part></tp:taxon-name>, <tp:taxon-name><tp:taxon-name-part taxon-name-part-type="order" reg="Hypocreales">Hypocreales</tp:taxon-name-part></tp:taxon-name>) associated with <italic><tp:taxon-name><tp:taxon-name-part taxon-name-part-type="genus" reg="Semanotus">Semanotus</tp:taxon-name-part> <tp:taxon-name-part taxon-name-part-type="species" reg="bifasciatus">bifasciatus</tp:taxon-name-part></tp:taxon-name></italic> causing <italic><tp:taxon-name><tp:taxon-name-part taxon-name-part-type="genus" reg="Taxodium">Taxodium</tp:taxon-name-part></tp:taxon-name></italic> hybrid ‘Zhongshanshan’ dieback</article-title><source>MycoKeys</source><day>06</day><month>04</month><year>2026</year><volume>130</volume><fpage>355</fpage><lpage>391</lpage><pub-id pub-id-type="doi">10.3897/mycokeys.130.177103</pub-id></mixed-citation></tp:treatment-meta><tp:nomenclature><tp:taxon-name><object-id xmlns:xlink="http://www.w3.org/1999/xlink" content-type="arpha" xlink:type="simple">84C89EDC-EA89-5CB0-94C1-BC1BC100916C</object-id>
                    		<tp:taxon-name-part taxon-name-part-type="genus" reg="Fusarium">Fusarium</tp:taxon-name-part> <tp:taxon-name-part taxon-name-part-type="species" reg="annulatum">annulatum</tp:taxon-name-part>
                    	
                    		<object-id xmlns:xlink="http://www.w3.org/1999/xlink" content-type="mycobank" xlink:type="simple">MycoBank No: 297536</object-id>
                    	</tp:taxon-name><tp:taxon-authority>Bugnicourt, Revue Génerale de Botanique 59: 17 (1952)</tp:taxon-authority></tp:nomenclature><tp:treatment-sec sec-type="Host/ distribution"><title>Host/ distribution.</title><p>From <italic><tp:taxon-name><tp:taxon-name-part taxon-name-part-type="genus" reg="Taxodium">T.</tp:taxon-name-part></tp:taxon-name></italic> hybrid ‘Zhongshanshan’ in Jinan State-owned Beijiao Forest Farm, Jinan City, Shandong Province, China.</p></tp:treatment-sec><tp:treatment-sec sec-type="Description"><title>Description.</title><p>Sexual state not observed. Asexual state: Sporodochia not observed. Conidiophores borne on aerial mycelia, (8.6–)13.7–31.3(–50.3) μm, (mean ± SD = 22.5 ± 8.8 μm, n = 39), unbranched or branched, bearing terminal or intercalary monophialides, often reduced to single phialides; aerial phialides subulate to subcylindrical, smooth, thin-walled, (8.6–)10.9–19.5(–23.8) × (1.9–)2.5–3.8(–4.7) μm, (mean ± SD = 15.2 ± 4.3 × 3.2 ± 0.7 μm, n = 22), periclinal thickening inconspicuous or absent; aerial microconidia forming small false heads on tips of monophialides, hyaline, subglobose, oval, reniform or obovoid with a truncate base, ellipsoidal, smooth- and thin-walled, 0–1-septate, (6.3–)6.7–8.1(–8.7) × (1.9–)2–2.9(–3.2) μm, (mean ± SD = 7.4 ± 0.7 × 2.4 ± 0.5 μm, n = 33). Macroconidia and chlamydospores not observed.</p></tp:treatment-sec><tp:treatment-sec sec-type="Culture characteristics"><title>Culture characteristics.</title><p>Colonies on <abbrev xmlns:xlink="http://www.w3.org/1999/xlink" xlink:title="potato dextrose agar" xlink:type="simple">PDA</abbrev> growing in the dark with an average growth rate of 10.3 mm/d at 25 °C. Colony colour white at first, becoming pale yellow, dense at the centre with radially sparse marginal mycelia. Aerial mycelium scant. Reverse pale yellow. Odour absent. Colonies on OMA incubated at 25 °C in the dark showing regular morphology, aerial mycelium sparse, covering the medium in five days. Reverse white without pigments. Colonies on SNA incubated at 25 °C in the dark exhibiting regular morphology, growing at 9.9 mm/d. Colony surface pure white, aerial mycelium scant. Reverse pure white, without diffusible pigments.</p></tp:treatment-sec><tp:treatment-sec sec-type="Materials examined"><title>Materials examined.</title><p>China • Shandong province, Jinan City, Jinan State-owned Beijiao Forest Farm, <named-content xmlns:xlink="http://www.w3.org/1999/xlink" content-type="dwc:verbatimCoordinates" xlink:type="simple">36°46'03"N, 116°51'46"E</named-content>, isolated from the dead branches of <italic><tp:taxon-name><tp:taxon-name-part taxon-name-part-type="genus" reg="Taxodium">Taxodium</tp:taxon-name-part></tp:taxon-name></italic> hybrid ‘Zhongshanshan’, August 2024, Lin Huang, isolates: SP2-16, SG2-21.</p></tp:treatment-sec><tp:treatment-sec sec-type="Notes"><title>Notes.</title><p>Based on the results of phylogenetic analyses using multi-locus sequence data (<italic>RPB1</italic>, <italic>RPB2</italic> and <italic>TEF-1α</italic>), the isolate of SP2-16 in this study was in the same clade with <italic><tp:taxon-name><tp:taxon-name-part taxon-name-part-type="genus" reg="Fusarium">F.</tp:taxon-name-part> <tp:taxon-name-part taxon-name-part-type="species" reg="annulatum">annulatum</tp:taxon-name-part></tp:taxon-name></italic> CBS 258.54 (ex-type) (Fig. <xref ref-type="fig" rid="F3">3</xref>). Morphologically, microconidia (6.7–8.1 × 2–2.9 μm) of the isolate SP2-16 were similar to microconidia (4.7–14.4 × 1.7–2.3 μm) of the ex-type (CBS 258.54) of <italic><tp:taxon-name><tp:taxon-name-part taxon-name-part-type="genus" reg="Fusarium">F.</tp:taxon-name-part> <tp:taxon-name-part taxon-name-part-type="species" reg="annulatum">annulatum</tp:taxon-name-part></tp:taxon-name></italic> (<xref ref-type="bibr" rid="B4">Bugnicourt 1952</xref>). <italic><tp:taxon-name><tp:taxon-name-part taxon-name-part-type="genus" reg="Fusarium">Fusarium</tp:taxon-name-part> <tp:taxon-name-part taxon-name-part-type="species" reg="annulatum">annulatum</tp:taxon-name-part></tp:taxon-name></italic> was a pathogen in <italic><tp:taxon-name><tp:taxon-name-part taxon-name-part-type="genus" reg="Oryza">Oryza</tp:taxon-name-part> <tp:taxon-name-part taxon-name-part-type="species" reg="sativa">sativa</tp:taxon-name-part></tp:taxon-name></italic> L. in New Caledonia and former Dutch New Guinea (part of Indonesia) (<xref ref-type="bibr" rid="B4">Bugnicourt 1952</xref>). However, in this study, <italic><tp:taxon-name><tp:taxon-name-part taxon-name-part-type="genus" reg="Fusarium">F.</tp:taxon-name-part> <tp:taxon-name-part taxon-name-part-type="species" reg="annulatum">annulatum</tp:taxon-name-part></tp:taxon-name></italic> was reported for the first time as the pathogenic species of <italic><tp:taxon-name><tp:taxon-name-part taxon-name-part-type="genus" reg="Taxodium">T.</tp:taxon-name-part></tp:taxon-name></italic> hybrid ‘Zhongshanshan’.</p></tp:treatment-sec><tp:treatment-sec><!--Section generated to contain objects referenced in tp:taxon-treatment.--><fig id="F3" position="float" orientation="portrait"><object-id xmlns:xlink="http://www.w3.org/1999/xlink" content-type="doi" xlink:type="simple">10.3897/mycokeys.130.177103.figure3</object-id><object-id xmlns:xlink="http://www.w3.org/1999/xlink" content-type="arpha" xlink:type="simple">71D8BC15-3572-5221-BBB6-6EC90C86BEBE</object-id><label>Figure 3.</label><caption><p>Phylogenetic relationships five isolates from the current study with 38 isolates of the <italic><tp:taxon-name><tp:taxon-name-part taxon-name-part-type="genus" reg="Fusarium">Fusarium</tp:taxon-name-part> <tp:taxon-name-part taxon-name-part-type="species" reg="fujikuroi">fujikuroi</tp:taxon-name-part></tp:taxon-name></italic> species complex derived from concatenated sequences of the <italic>RPB1</italic>, <italic>RPB2</italic> and <italic>TEF-1α</italic> using Bayesian Inference (BI) and Maximum Likelihood (ML) methods. Bootstrap support values from ML ≥ 70% and BI posterior values ≥ 0.9 are shown at nodes (ML/BI). <italic><tp:taxon-name><tp:taxon-name-part taxon-name-part-type="genus" reg="Fusarium">Fusarium</tp:taxon-name-part> <tp:taxon-name-part taxon-name-part-type="species" reg="oxysporum">oxysporum</tp:taxon-name-part></tp:taxon-name></italic> LC13766 and <italic><tp:taxon-name><tp:taxon-name-part taxon-name-part-type="genus" reg="Fusarium">F.</tp:taxon-name-part> <tp:taxon-name-part taxon-name-part-type="species" reg="oxysporum">oxysporum</tp:taxon-name-part></tp:taxon-name></italic> CBS 144134 (ex-epitype) were used as the out-groups. The strains of this study were highlighted in red. <sup>T</sup>: ex-type, <sup>ET</sup>: ex-epitype. <sup>LT</sup>: Ex-lectotype, <sup>NT</sup>: Ex-neotype, <sup>HT</sup>: Ex-holotype.</p></caption><graphic xmlns:xlink="http://www.w3.org/1999/xlink" xlink:href="mycokeys-130-355-g003.jpg" id="oo_1582633.jpg" position="float" orientation="portrait" xlink:type="simple"><uri content-type="original_file" xlink:type="simple">https://binary.pensoft.net/fig/1582633</uri></graphic></fig></tp:treatment-sec><ref-list><ref id="B4"><mixed-citation xmlns:xlink="http://www.w3.org/1999/xlink" xlink:type="simple">Bugnicourt F (1952) Une espèce fusarienne nouvelle, parasite du riz. Revue Générale de Botanique 59(00): 13–18.</mixed-citation></ref></ref-list></tp:taxon-treatment>
