# Supplementary material for: Two new species and four new host records of Fusarium species (Nectriaceae, Hypocreales) associated with Semanotus bifasciatus causing Taxodium hybrid ‘Zhongshanshan’ dieback
Source: MycoKeys. 2026 Apr 6;130:355–91. doi: 10.3897/mycokeys.130.177103 (PMC13077318; doi:10.3897/mycokeys.130.177103)
Supplement: XML Treatment for Fusarium fujikuroi [file mycokeys.130.177103-treatment2.xml]

<!DOCTYPE tp:taxon-treatment
  PUBLIC "-//TaxonX//DTD Taxonomic Treatment Publishing DTD v0 20100105//EN" "tax-treatment-NSO.dtd">
<tp:taxon-treatment xmlns:tp="http://www.plazi.org/taxpub"><tp:treatment-meta><kwd-group><label>Taxon classification</label><kwd>
                <named-content content-type="kingdom">Fungi</named-content>
              </kwd><kwd>
                <named-content content-type="order">Hypocreales</named-content>
              </kwd><kwd>
                <named-content content-type="family">Nectriaceae</named-content>
              </kwd></kwd-group><mixed-citation publication-type="journal"><person-group><name><surname>He</surname><given-names>Jiao</given-names></name><name><surname>Li</surname><given-names>Ning</given-names></name><name><surname>Li</surname><given-names>De-Wei</given-names></name><name><surname>Guo</surname><given-names>Ying</given-names></name><name><surname>Chen</surname><given-names>Shan-Shan</given-names></name><name><surname>Sun</surname><given-names>Feng</given-names></name><name><surname>Wang</surname><given-names>Jun-Wei</given-names></name><name><surname>Huang</surname><given-names>Lin</given-names></name></person-group><article-title>Two new species and four new host records of <italic><tp:taxon-name><tp:taxon-name-part taxon-name-part-type="genus" reg="Fusarium">Fusarium</tp:taxon-name-part></tp:taxon-name></italic> species (<tp:taxon-name><tp:taxon-name-part taxon-name-part-type="family" reg="Nectriaceae">Nectriaceae</tp:taxon-name-part></tp:taxon-name>, <tp:taxon-name><tp:taxon-name-part taxon-name-part-type="order" reg="Hypocreales">Hypocreales</tp:taxon-name-part></tp:taxon-name>) associated with <italic><tp:taxon-name><tp:taxon-name-part taxon-name-part-type="genus" reg="Semanotus">Semanotus</tp:taxon-name-part> <tp:taxon-name-part taxon-name-part-type="species" reg="bifasciatus">bifasciatus</tp:taxon-name-part></tp:taxon-name></italic> causing <italic><tp:taxon-name><tp:taxon-name-part taxon-name-part-type="genus" reg="Taxodium">Taxodium</tp:taxon-name-part></tp:taxon-name></italic> hybrid ‘Zhongshanshan’ dieback</article-title><source>MycoKeys</source><day>06</day><month>04</month><year>2026</year><volume>130</volume><fpage>355</fpage><lpage>391</lpage><pub-id pub-id-type="doi">10.3897/mycokeys.130.177103</pub-id></mixed-citation></tp:treatment-meta><tp:nomenclature><tp:taxon-name><object-id xmlns:xlink="http://www.w3.org/1999/xlink" content-type="arpha" xlink:type="simple">2A0614C6-35E0-5DDB-8DBF-A957F002F0EA</object-id>
                    		<tp:taxon-name-part taxon-name-part-type="genus" reg="Fusarium">Fusarium</tp:taxon-name-part> <tp:taxon-name-part taxon-name-part-type="species" reg="fujikuroi">fujikuroi</tp:taxon-name-part>
                    	
                    		<object-id xmlns:xlink="http://www.w3.org/1999/xlink" content-type="mycobank" xlink:type="simple">MycoBank No: 314213</object-id>
                    	</tp:taxon-name><tp:taxon-authority>Nirenberg, Mitteilungen der Biologischen Bundesanstalt für Land- und Forstwirtschaft 169: 32 (1976)</tp:taxon-authority></tp:nomenclature><tp:treatment-sec sec-type="Host/ distribution"><title>Host/ distribution.</title><p>From <italic><tp:taxon-name><tp:taxon-name-part taxon-name-part-type="genus" reg="Taxodium">T.</tp:taxon-name-part></tp:taxon-name></italic> hybrid ‘Zhongshanshan’ in Jinan State-owned Beijiao Forest Farm, Jinan City, Shandong Province, China.</p></tp:treatment-sec><tp:treatment-sec sec-type="Description"><title>Description.</title><p>Sexual state not observed. Asexual state: Sporodochia not observed. Conidiophores in the aerial mycelium unbranched or branched, bearing terminal or intercalary phialides. Phialides subulate to subcylindrical, smooth, thin-walled, (7.4–)11.5–17.3(–19.7) × (2.3–)2.9–3.6(–4.1) μm, (mean ± SD = 14.4 ± 2.9 × 3.3 ± 0.4 μm, n = 19), periclinal thickening inconspicuous or absent; aerial microconidia hyaline, short clavate to cylindrical, slender to relatively straight, smooth, thin-walled, 0-septate, (7.2–)8.5–10.9(–12.3) × (3–)3.7–4.6(–4.8) μm, (mean ± SD = 9.7 ± 1.2 × 4.1 ± 0.5 μm, n = 35), forming small false heads on the tips of phialides. Macroconidia and chlamydospores not observed.</p></tp:treatment-sec><tp:treatment-sec sec-type="Culture characteristics"><title>Culture characteristics.</title><p>Colonies on <abbrev xmlns:xlink="http://www.w3.org/1999/xlink" xlink:title="potato dextrose agar" xlink:type="simple">PDA</abbrev> growing in the dark with an average growth rate of 11.3 mm/d at 25 °C. Colony colour white at first, becoming purple, felty to cottony. Aerial mycelium abundant, loose to densely floccose; margins regular and fimbriate. The reverse is bright yellow with a purple halo. Odour absent. Colonies on OMA incubated at 25 °C in the dark was regular, aerial mycelium abundant, loose to densely floccose, filling the OMA in five days. Colony in reverse was white with purple pigmentation. Colonies on SNA incubated at 25 °C in the dark was irregular, growing at 10.6 mm/d. Colony surface pure white, aerial mycelium scant, forming regular rings at the periphery of the colony. Reverse pure white, without diffusible pigments.</p></tp:treatment-sec><tp:treatment-sec sec-type="Materials examined"><title>Materials examined.</title><p>China • Shandong Province, Jinan City, Jinan State-owned Beijiao Forest Farm, <named-content xmlns:xlink="http://www.w3.org/1999/xlink" content-type="dwc:verbatimCoordinates" xlink:type="simple">36°46'03"N, 116°51'46"E</named-content>, isolated from branches of <italic><tp:taxon-name><tp:taxon-name-part taxon-name-part-type="genus" reg="Taxodium">Taxodium</tp:taxon-name-part></tp:taxon-name></italic> hybrid ‘Zhongshanshan’, August 2024, Lin Huang, isolates: SG2-27, SG2-29, SG2-45.</p></tp:treatment-sec><tp:treatment-sec sec-type="Notes"><title>Notes.</title><p>Based on the results of phylogenetic analyses using multi-locus sequence data (<italic>RPB1</italic>, <italic>RPB2</italic> and <italic>TEF-1α</italic>), the isolate of SG2-29 in this study was in the same clade with <italic><tp:taxon-name><tp:taxon-name-part taxon-name-part-type="genus" reg="Fusarium">F.</tp:taxon-name-part> <tp:taxon-name-part taxon-name-part-type="species" reg="fujikuroi">fujikuroi</tp:taxon-name-part></tp:taxon-name></italic> CBS 221.76 (ex-type) (Fig. <xref ref-type="fig" rid="F3">3</xref>). Morphologically, the microconidia (8.5–10.9 × 3.7–4.6 μm) of the isolate SG2-29 were similar to the microconidia (5.0–13.5 × 2.1–4.7 μm) of the ex-type (CBS 221.76) of <italic><tp:taxon-name><tp:taxon-name-part taxon-name-part-type="genus" reg="Fusarium">F.</tp:taxon-name-part> <tp:taxon-name-part taxon-name-part-type="species" reg="fujikuroi">fujikuroi</tp:taxon-name-part></tp:taxon-name></italic> (<xref ref-type="bibr" rid="B31">Nirenberg 1976</xref>). <italic><tp:taxon-name><tp:taxon-name-part taxon-name-part-type="genus" reg="Fusarium">Fusarium</tp:taxon-name-part> <tp:taxon-name-part taxon-name-part-type="species" reg="fujikuroi">fujikuroi</tp:taxon-name-part></tp:taxon-name></italic> was a pathogen in <italic><tp:taxon-name><tp:taxon-name-part taxon-name-part-type="genus" reg="Oryza">Oryza</tp:taxon-name-part> <tp:taxon-name-part taxon-name-part-type="species" reg="sativa">sativa</tp:taxon-name-part></tp:taxon-name></italic> L. in Taiwan Province, China (<xref ref-type="bibr" rid="B31">Nirenberg 1976</xref>). However, in this study, <italic><tp:taxon-name><tp:taxon-name-part taxon-name-part-type="genus" reg="Fusarium">F.</tp:taxon-name-part> <tp:taxon-name-part taxon-name-part-type="species" reg="fujikuroi">fujikuroi</tp:taxon-name-part></tp:taxon-name></italic> was reported for the first time as the pathogenic species of <italic><tp:taxon-name><tp:taxon-name-part taxon-name-part-type="genus" reg="Taxodium">T.</tp:taxon-name-part></tp:taxon-name></italic> hybrid ‘Zhongshanshan’.</p></tp:treatment-sec><tp:treatment-sec><!--Section generated to contain objects referenced in tp:taxon-treatment.--><fig id="F3" position="float" orientation="portrait"><object-id xmlns:xlink="http://www.w3.org/1999/xlink" content-type="doi" xlink:type="simple">10.3897/mycokeys.130.177103.figure3</object-id><object-id xmlns:xlink="http://www.w3.org/1999/xlink" content-type="arpha" xlink:type="simple">71D8BC15-3572-5221-BBB6-6EC90C86BEBE</object-id><label>Figure 3.</label><caption><p>Phylogenetic relationships five isolates from the current study with 38 isolates of the <italic><tp:taxon-name><tp:taxon-name-part taxon-name-part-type="genus" reg="Fusarium">Fusarium</tp:taxon-name-part> <tp:taxon-name-part taxon-name-part-type="species" reg="fujikuroi">fujikuroi</tp:taxon-name-part></tp:taxon-name></italic> species complex derived from concatenated sequences of the <italic>RPB1</italic>, <italic>RPB2</italic> and <italic>TEF-1α</italic> using Bayesian Inference (BI) and Maximum Likelihood (ML) methods. Bootstrap support values from ML ≥ 70% and BI posterior values ≥ 0.9 are shown at nodes (ML/BI). <italic><tp:taxon-name><tp:taxon-name-part taxon-name-part-type="genus" reg="Fusarium">Fusarium</tp:taxon-name-part> <tp:taxon-name-part taxon-name-part-type="species" reg="oxysporum">oxysporum</tp:taxon-name-part></tp:taxon-name></italic> LC13766 and <italic><tp:taxon-name><tp:taxon-name-part taxon-name-part-type="genus" reg="Fusarium">F.</tp:taxon-name-part> <tp:taxon-name-part taxon-name-part-type="species" reg="oxysporum">oxysporum</tp:taxon-name-part></tp:taxon-name></italic> CBS 144134 (ex-epitype) were used as the out-groups. The strains of this study were highlighted in red. <sup>T</sup>: ex-type, <sup>ET</sup>: ex-epitype. <sup>LT</sup>: Ex-lectotype, <sup>NT</sup>: Ex-neotype, <sup>HT</sup>: Ex-holotype.</p></caption><graphic xmlns:xlink="http://www.w3.org/1999/xlink" xlink:href="mycokeys-130-355-g003.jpg" id="oo_1582633.jpg" position="float" orientation="portrait" xlink:type="simple"><uri content-type="original_file" xlink:type="simple">https://binary.pensoft.net/fig/1582633</uri></graphic></fig></tp:treatment-sec><ref-list><ref id="B31"><mixed-citation xmlns:xlink="http://www.w3.org/1999/xlink" xlink:type="simple">Nirenberg H (1976) Untersuchungen über die morphologische und biologische differenzierung in der <italic><tp:taxon-name><tp:taxon-name-part taxon-name-part-type="genus">Fusarium</tp:taxon-name-part></tp:taxon-name></italic>-section liseola. Mitteilungen der Biologischen Bundesanstalt für Land-und Forstwirtschaft 169(00): 1–117.</mixed-citation></ref></ref-list></tp:taxon-treatment>
