# Supplementary material for: Two new species and four new host records of Fusarium species (Nectriaceae, Hypocreales) associated with Semanotus bifasciatus causing Taxodium hybrid ‘Zhongshanshan’ dieback
Source: MycoKeys. 2026 Apr 6;130:355–91. doi: 10.3897/mycokeys.130.177103 (PMC13077318; doi:10.3897/mycokeys.130.177103)
Supplement: XML Treatment for Fusarium ipomoeae [file mycokeys.130.177103-treatment3.xml]

<!DOCTYPE tp:taxon-treatment
  PUBLIC "-//TaxonX//DTD Taxonomic Treatment Publishing DTD v0 20100105//EN" "tax-treatment-NSO.dtd">
<tp:taxon-treatment xmlns:tp="http://www.plazi.org/taxpub"><tp:treatment-meta><kwd-group><label>Taxon classification</label><kwd>
                <named-content content-type="kingdom">Fungi</named-content>
              </kwd><kwd>
                <named-content content-type="order">Hypocreales</named-content>
              </kwd><kwd>
                <named-content content-type="family">Nectriaceae</named-content>
              </kwd></kwd-group><mixed-citation publication-type="journal"><person-group><name><surname>He</surname><given-names>Jiao</given-names></name><name><surname>Li</surname><given-names>Ning</given-names></name><name><surname>Li</surname><given-names>De-Wei</given-names></name><name><surname>Guo</surname><given-names>Ying</given-names></name><name><surname>Chen</surname><given-names>Shan-Shan</given-names></name><name><surname>Sun</surname><given-names>Feng</given-names></name><name><surname>Wang</surname><given-names>Jun-Wei</given-names></name><name><surname>Huang</surname><given-names>Lin</given-names></name></person-group><article-title>Two new species and four new host records of <italic><tp:taxon-name><tp:taxon-name-part taxon-name-part-type="genus" reg="Fusarium">Fusarium</tp:taxon-name-part></tp:taxon-name></italic> species (<tp:taxon-name><tp:taxon-name-part taxon-name-part-type="family" reg="Nectriaceae">Nectriaceae</tp:taxon-name-part></tp:taxon-name>, <tp:taxon-name><tp:taxon-name-part taxon-name-part-type="order" reg="Hypocreales">Hypocreales</tp:taxon-name-part></tp:taxon-name>) associated with <italic><tp:taxon-name><tp:taxon-name-part taxon-name-part-type="genus" reg="Semanotus">Semanotus</tp:taxon-name-part> <tp:taxon-name-part taxon-name-part-type="species" reg="bifasciatus">bifasciatus</tp:taxon-name-part></tp:taxon-name></italic> causing <italic><tp:taxon-name><tp:taxon-name-part taxon-name-part-type="genus" reg="Taxodium">Taxodium</tp:taxon-name-part></tp:taxon-name></italic> hybrid ‘Zhongshanshan’ dieback</article-title><source>MycoKeys</source><day>06</day><month>04</month><year>2026</year><volume>130</volume><fpage>355</fpage><lpage>391</lpage><pub-id pub-id-type="doi">10.3897/mycokeys.130.177103</pub-id></mixed-citation></tp:treatment-meta><tp:nomenclature><tp:taxon-name><object-id xmlns:xlink="http://www.w3.org/1999/xlink" content-type="arpha" xlink:type="simple">396F34AE-B6CD-599E-83AB-C2EDCBDE6343</object-id>
                    		<tp:taxon-name-part taxon-name-part-type="genus" reg="Fusarium">Fusarium</tp:taxon-name-part> <tp:taxon-name-part taxon-name-part-type="species" reg="ipomoeae">ipomoeae</tp:taxon-name-part>
                    	
                    		<object-id xmlns:xlink="http://www.w3.org/1999/xlink" content-type="mycobank" xlink:type="simple">MycoBank No: 829538</object-id>
                    	</tp:taxon-name><tp:taxon-authority>M.M. Wang, Q. Chen &amp; L. Cai, Persoonia 43: 83 (2019)</tp:taxon-authority></tp:nomenclature><tp:treatment-sec sec-type="Host/ distribution"><title>Host/ distribution.</title><p>From <italic><tp:taxon-name><tp:taxon-name-part taxon-name-part-type="genus" reg="Taxodium">T.</tp:taxon-name-part></tp:taxon-name></italic> hybrid ‘Zhongshanshan’ in Jinan State-owned Beijiao Forest Farm, Jinan City, Shandong Province, China.</p></tp:treatment-sec><tp:treatment-sec sec-type="Description"><title>Description.</title><p>Sexual state not observed. Asexual state: Sporulation abundant from sporodochia, rarely from conidiophores formed directly on the substrate mycelium. Conidiophores in the aerial mycelium absent. Sporodochia bright orange-coloured, formed abundantly on <italic><tp:taxon-name><tp:taxon-name-part taxon-name-part-type="genus" reg="Taxodium">T.</tp:taxon-name-part></tp:taxon-name></italic> hybrid ‘Zhongshanshan’ stem. Conidiophores in sporodochia (13.1–)14.2–19.2(–22.5) μm, (mean ± SD = 16.7 ± 2.5 μm, n = 30), irregularly branched and densely packed, bearing apical whorls of 1–2 phialides; sporodochial phialides subulate to subcylindrical, smooth, thin-walled, (5.1–)6.3–11(–13.6) × (1.7–)2.4–3.6(–4.6) μm, (mean ± SD = 8.7 ± 2.3 × 3 ± 0.6 μm, n = 30). Sporodochial macroconidia colourless, falcate, with a markedly slender and nearly filiform, acicular to rat-tail-like apical cell that is frequently hooked or curved; basal cell pedicellate and distinctly stalked to inversely conical, tapering towards the point of attachment; 3–5-septate, smooth, thin-walled, constricted at the median septa, (27–)32.1–46.5(–53.8) × (3.5–)3.9–5 (–5.3) μm, (mean ± SD = 39.3 ± 7.2 × 4.5 ± 0.5 μm, n = 30). Microconidia and chlamydospores absent.</p></tp:treatment-sec><tp:treatment-sec sec-type="Culture characteristics"><title>Culture characteristics.</title><p>Colonies on <abbrev xmlns:xlink="http://www.w3.org/1999/xlink" xlink:title="potato dextrose agar" xlink:type="simple">PDA</abbrev> growing in the dark with an average growth rate of 9.5 mm/d at 25 °C. Aerial mycelia dense, colony margin regular, surface white; the reverse is bright yellow. Odour absent. Colonies on OMA incubated at 25 °C in the dark was regular, aerial mycelium abundant, loose to densely floccose, covering the OMA in five days. Colony in reverse was white without pigmentation. Colonies on SNA incubated at 25 °C in the dark growing at 10.2 mm/d. Colony surface pure white, aerial mycelium scant, colony margin erose. Reverse pure white, without diffusible pigments.</p></tp:treatment-sec><tp:treatment-sec sec-type="Materials examined"><title>Materials examined.</title><p>China • Shandong Province, Jinan City, Jinan State-owned Beijiao Forest Farm, <named-content xmlns:xlink="http://www.w3.org/1999/xlink" content-type="dwc:verbatimCoordinates" xlink:type="simple">36°46'03"N, 116°51'46"E</named-content>, isolated from branches of <italic><tp:taxon-name><tp:taxon-name-part taxon-name-part-type="genus" reg="Taxodium">Taxodium</tp:taxon-name-part></tp:taxon-name></italic> hybrid ‘Zhongshanshan’, August 2024, Lin Huang, isolates: SG2-23, SG2-24, SG2-36.</p></tp:treatment-sec><tp:treatment-sec sec-type="Notes"><title>Notes.</title><p>Phylogenetic analyses, based on multi-locus sequence data (<italic>RPB1</italic>, <italic>RPB2</italic> and <italic>TEF-1α</italic>), revealed that the SG2-36 isolate in this study clustered within the same clade as <italic><tp:taxon-name><tp:taxon-name-part taxon-name-part-type="genus" reg="Fusarium">F.</tp:taxon-name-part> <tp:taxon-name-part taxon-name-part-type="species" reg="ipomoeae">ipomoeae</tp:taxon-name-part></tp:taxon-name></italic> CGMCC 3.19496 (ex-type) (Fig. <xref ref-type="fig" rid="F4">4</xref>). Morphologically, the 3–5-septate macroconidia of isolate SG2-36 (32.1–46.5 × 3.9–5.0 μm) exhibited close similarity to those of the ex-type strain (CGMCC 3.19496) of <italic><tp:taxon-name><tp:taxon-name-part taxon-name-part-type="genus" reg="Fusarium">F.</tp:taxon-name-part> <tp:taxon-name-part taxon-name-part-type="species" reg="ipomoeae">ipomoeae</tp:taxon-name-part></tp:taxon-name></italic> (26.5–57 × 2–5 μm) as described by <xref ref-type="bibr" rid="B58">Wang et al. (2019)</xref>. <italic><tp:taxon-name><tp:taxon-name-part taxon-name-part-type="genus" reg="Fusarium">Fusarium</tp:taxon-name-part> <tp:taxon-name-part taxon-name-part-type="species" reg="ipomoeae">ipomoeae</tp:taxon-name-part></tp:taxon-name></italic> was initially isolated from the leaves of <italic><tp:taxon-name><tp:taxon-name-part taxon-name-part-type="genus" reg="Ipomoea">Ipomoea</tp:taxon-name-part> <tp:taxon-name-part taxon-name-part-type="species" reg="aquatica">aquatica</tp:taxon-name-part></tp:taxon-name></italic> in Fujian Province, China (<xref ref-type="bibr" rid="B58">Wang et al. 2019</xref>). However, in the present study, <italic><tp:taxon-name><tp:taxon-name-part taxon-name-part-type="genus" reg="Fusarium">F.</tp:taxon-name-part> <tp:taxon-name-part taxon-name-part-type="species" reg="ipomoeae">ipomoeae</tp:taxon-name-part></tp:taxon-name></italic> is reported for the first time as a pathogenic species causing dieback in <italic><tp:taxon-name><tp:taxon-name-part taxon-name-part-type="genus" reg="Taxodium">T.</tp:taxon-name-part></tp:taxon-name></italic> hybrid ‘Zhongshanshan’.</p></tp:treatment-sec><tp:treatment-sec><!--Section generated to contain objects referenced in tp:taxon-treatment.--><fig id="F4" position="float" orientation="portrait"><object-id xmlns:xlink="http://www.w3.org/1999/xlink" content-type="doi" xlink:type="simple">10.3897/mycokeys.130.177103.figure4</object-id><object-id xmlns:xlink="http://www.w3.org/1999/xlink" content-type="arpha" xlink:type="simple">E4359572-5883-5819-88CB-345F37B519B3</object-id><label>Figure 4.</label><caption><p>Phylogenetic relationships of three isolates from this study with 33 isolates of the <italic><tp:taxon-name><tp:taxon-name-part taxon-name-part-type="genus" reg="Fusarium">Fusarium</tp:taxon-name-part> <tp:taxon-name-part taxon-name-part-type="species" reg="incarnatum-equiseti">incarnatum-equiseti</tp:taxon-name-part></tp:taxon-name></italic> species complex derived from concatenated sequences of the <italic>RPB1</italic>, <italic>RPB2</italic> and <italic>TEF-1α</italic> using Bayesian Inference (BI) and Maximum Likelihood (ML) methods. Bootstrap support values from ML ≥ 70% and BI posterior values ≥ 0.9 are shown at nodes (ML/BI). <italic><tp:taxon-name><tp:taxon-name-part taxon-name-part-type="genus" reg="Fusarium">Fusarium</tp:taxon-name-part> <tp:taxon-name-part taxon-name-part-type="species" reg="venenatum">venenatum</tp:taxon-name-part></tp:taxon-name></italic> CBS 458.93 (ex-type) and <italic><tp:taxon-name><tp:taxon-name-part taxon-name-part-type="genus" reg="Fusarium">F.</tp:taxon-name-part> <tp:taxon-name-part taxon-name-part-type="species" reg="venenatum">venenatum</tp:taxon-name-part></tp:taxon-name></italic> NRRL 25413 were used as the out-groups. The strains of this study are in red. <sup>T</sup>: ex-type, <sup>ET</sup>: ex-epitype. <sup>LT</sup>: Ex-lectotype, <sup>NT</sup>: Ex-neotype, <sup>HT</sup>: Ex-holotype.</p></caption><graphic xmlns:xlink="http://www.w3.org/1999/xlink" xlink:href="mycokeys-130-355-g004.jpg" id="oo_1582634.jpg" position="float" orientation="portrait" xlink:type="simple"><uri content-type="original_file" xlink:type="simple">https://binary.pensoft.net/fig/1582634</uri></graphic></fig></tp:treatment-sec><ref-list><ref id="B58"><mixed-citation xmlns:xlink="http://www.w3.org/1999/xlink" xlink:type="simple">Wang MM, Chen Q, Diao YZ, Duan WJ, Cai L (2019) <italic><tp:taxon-name><tp:taxon-name-part taxon-name-part-type="genus">Fusarium</tp:taxon-name-part> <tp:taxon-name-part taxon-name-part-type="species">incarnatum-equiseti</tp:taxon-name-part></tp:taxon-name></italic> complex from China. Persoonia - Molecular Phylogeny and Evolution of <tp:taxon-name><tp:taxon-name-part taxon-name-part-type="kingdom">Fungi</tp:taxon-name-part></tp:taxon-name> 43(03): 70–89. <ext-link xlink:href="10.3767/persoonia.2019.43.03" ext-link-type="doi" xlink:type="simple">https://doi.org/10.3767/persoonia.2019.43.03</ext-link></mixed-citation></ref></ref-list></tp:taxon-treatment>
