# Supplementary material for: Two new species and four new host records of Fusarium species (Nectriaceae, Hypocreales) associated with Semanotus bifasciatus causing Taxodium hybrid ‘Zhongshanshan’ dieback
Source: MycoKeys. 2026 Apr 6;130:355–91. doi: 10.3897/mycokeys.130.177103 (PMC13077318; doi:10.3897/mycokeys.130.177103)
Supplement: XML Treatment for Fusarium oblongum [file mycokeys.130.177103-treatment4.xml]

<!DOCTYPE tp:taxon-treatment
  PUBLIC "-//TaxonX//DTD Taxonomic Treatment Publishing DTD v0 20100105//EN" "tax-treatment-NSO.dtd">
<tp:taxon-treatment xmlns:tp="http://www.plazi.org/taxpub"><tp:treatment-meta><kwd-group><label>Taxon classification</label><kwd>
                <named-content content-type="kingdom">Fungi</named-content>
              </kwd><kwd>
                <named-content content-type="order">Hypocreales</named-content>
              </kwd><kwd>
                <named-content content-type="family">Nectriaceae</named-content>
              </kwd></kwd-group><mixed-citation publication-type="journal"><person-group><name><surname>He</surname><given-names>Jiao</given-names></name><name><surname>Li</surname><given-names>Ning</given-names></name><name><surname>Li</surname><given-names>De-Wei</given-names></name><name><surname>Guo</surname><given-names>Ying</given-names></name><name><surname>Chen</surname><given-names>Shan-Shan</given-names></name><name><surname>Sun</surname><given-names>Feng</given-names></name><name><surname>Wang</surname><given-names>Jun-Wei</given-names></name><name><surname>Huang</surname><given-names>Lin</given-names></name></person-group><article-title>Two new species and four new host records of <italic><tp:taxon-name><tp:taxon-name-part taxon-name-part-type="genus" reg="Fusarium">Fusarium</tp:taxon-name-part></tp:taxon-name></italic> species (<tp:taxon-name><tp:taxon-name-part taxon-name-part-type="family" reg="Nectriaceae">Nectriaceae</tp:taxon-name-part></tp:taxon-name>, <tp:taxon-name><tp:taxon-name-part taxon-name-part-type="order" reg="Hypocreales">Hypocreales</tp:taxon-name-part></tp:taxon-name>) associated with <italic><tp:taxon-name><tp:taxon-name-part taxon-name-part-type="genus" reg="Semanotus">Semanotus</tp:taxon-name-part> <tp:taxon-name-part taxon-name-part-type="species" reg="bifasciatus">bifasciatus</tp:taxon-name-part></tp:taxon-name></italic> causing <italic><tp:taxon-name><tp:taxon-name-part taxon-name-part-type="genus" reg="Taxodium">Taxodium</tp:taxon-name-part></tp:taxon-name></italic> hybrid ‘Zhongshanshan’ dieback</article-title><source>MycoKeys</source><day>06</day><month>04</month><year>2026</year><volume>130</volume><fpage>355</fpage><lpage>391</lpage><pub-id pub-id-type="doi">10.3897/mycokeys.130.177103</pub-id></mixed-citation></tp:treatment-meta><tp:nomenclature><tp:taxon-name><object-id xmlns:xlink="http://www.w3.org/1999/xlink" content-type="arpha" xlink:type="simple">752B1386-C0C4-5C4D-909F-6CC2EE4235CA</object-id>
                    		<tp:taxon-name-part taxon-name-part-type="genus" reg="Fusarium">Fusarium</tp:taxon-name-part> <tp:taxon-name-part taxon-name-part-type="species" reg="oblongum">oblongum</tp:taxon-name-part>
                    	
                    		<object-id xmlns:xlink="http://www.w3.org/1999/xlink" content-type="mycobank" xlink:type="simple">MycoBank No: 831191</object-id>
                    	</tp:taxon-name><tp:taxon-authority>(Sandoval-Denis &amp; Crous) O’Donnell, Geiser, Kasson &amp; T. Aoki, mSphere 5: e00810-00820. (2020)</tp:taxon-authority></tp:nomenclature><tp:treatment-sec sec-type="Host/ distribution"><title>Host/ distribution.</title><p>From <italic><tp:taxon-name><tp:taxon-name-part taxon-name-part-type="genus" reg="Taxodium">T.</tp:taxon-name-part></tp:taxon-name></italic> hybrid ‘Zhongshanshan’ in Beijiao State-Owned Forest Farm, Jinan City, Shandong Province, China.</p></tp:treatment-sec><tp:treatment-sec sec-type="Description"><title>Description.</title><p>Sexual state not observed. Asexual state: sporulation abundant from erect conidiophores formed on the agar surface or aggregated in sporodochia. Conidiophores in the aerial mycelium, mostly unbranched, rarely basally dichotomously branched, forming monophialides on the apices, (16.2–)36.6–89.3(–107.3) μm, (mean ± SD = 62.9 ± 26.3 μm, n = 38). Sporodochia cream-coloured, produced on the <abbrev xmlns:xlink="http://www.w3.org/1999/xlink" xlink:title="potato dextrose agar" xlink:type="simple">PDA</abbrev> medium. Conidiophores in sporodochia (19.1–)21.6–27.8(–33.6) μm, (mean ± SD = 24.7 ± 3.1 μm, n = 33), irregularly branched, short stipitate, occasionally in whorls bearing terminal 1–3 monophialides; sporodochial phialides subulate to subcylindrical, smooth, thin-walled, (7.5–)10–14(–16.4) μm × (3.3–)4.3–5.8(–6.9) μm, (mean ± SD = 12 ± 2 × 5 ± 0.8 μm, n = 30), with periclinal thickening and a small, flared collarette. Sporodochial macroconidia cylindrical to falcate, slightly curved, typically with a blunt and almost rounded apical cell and a barely notched foot cell, 3–4-septate, hyaline, smooth, thin-walled, (32.5–)39.3–46.2(–48) × (5.1–)5.7–6.7(–7.4) μm, (mean ± SD = 42.8 ± 3.4 × 6.2 ± 0.5 μm, n = 34). The microconidia were 1-celled, ovoid or ellipsoidal, hyaline, smooth and thin-walled, (4.8–)5.7–9.2(–11.8) μm × (2.3–)2.8–4.2(–5.4) μm, (mean ± SD = 7.4 ± 1.7 × 3.5 ± 0.7 μm, n = 33). Chlamydospores not observed.</p></tp:treatment-sec><tp:treatment-sec sec-type="Culture characteristics"><title>Culture characteristics.</title><p>On <abbrev xmlns:xlink="http://www.w3.org/1999/xlink" xlink:title="potato dextrose agar" xlink:type="simple">PDA</abbrev>, the colonies were white to pale straw-coloured, aerial mycelium abundant, margins regular, velvety to finely dusty; growing in the dark with an average growth rate of 9.7 mm/d at 25 °C. Reverse pale straw to pale luteous. Odour absent. Colonies on OMA incubated at 25 °C in the dark was white, flat, velvety to dusty; aerial mycelium scant, margin regular, growing at 9.3 mm/d. Colony in reverse was white with litter grey pigmentation. Colonies on SNA incubated at 25 °C in the dark was regular, growing at 8.9 mm/d. Colony surface pure white, aerial mycelium scant. Reverse white, without diffusible pigments.</p></tp:treatment-sec><tp:treatment-sec sec-type="Materials examined"><title>Materials examined.</title><p>China • Shangdong Province, Jinan City, Beijiao State-Owned Forest Farm, <named-content xmlns:xlink="http://www.w3.org/1999/xlink" content-type="dwc:verbatimCoordinates" xlink:type="simple">36°46'03"N, 116°51'46"E</named-content>, isolated from branch of <italic><tp:taxon-name><tp:taxon-name-part taxon-name-part-type="genus" reg="Taxodium">Taxodium</tp:taxon-name-part></tp:taxon-name></italic> hybrid ‘Zhongshanshan’, August 2024, Lin Huang, isolates: SG2-14, SG2-25.</p></tp:treatment-sec><tp:treatment-sec sec-type="Notes"><title>Notes.</title><p>Phylogenetic analyses, based on multi-locus sequence data (<italic>RPB1</italic>, <italic>RPB2</italic> and <italic>TEF-1α</italic>), revealed that the isolates of SG2-14 in this study clustered within the same clade as <italic><tp:taxon-name><tp:taxon-name-part taxon-name-part-type="genus" reg="Fusarium">Fusarium</tp:taxon-name-part> <tp:taxon-name-part taxon-name-part-type="species" reg="oblongum">oblongum</tp:taxon-name-part></tp:taxon-name></italic> (≡ <italic><tp:taxon-name><tp:taxon-name-part taxon-name-part-type="genus" reg="Neocosmospora">Neocosmospora</tp:taxon-name-part> <tp:taxon-name-part taxon-name-part-type="species" reg="oblonga">oblonga</tp:taxon-name-part></tp:taxon-name></italic>) NRRL 28008 (ex-holotype) (Fig. <xref ref-type="fig" rid="F7">7</xref>). However, the microconidia of isolate SG2-14 (5.7–9.2 × 2.8–4.2 μm) were much shorter than those of the ex-holotype (NRRL 28008) of <italic><tp:taxon-name><tp:taxon-name-part taxon-name-part-type="genus" reg="Fusarium">F.</tp:taxon-name-part> <tp:taxon-name-part taxon-name-part-type="species" reg="oblongum">oblongum</tp:taxon-name-part></tp:taxon-name></italic> (8–14 × 3–4 μm) (<xref ref-type="bibr" rid="B45">Sandoval-Denis et al. 2019</xref>; <xref ref-type="bibr" rid="B34">O’Donnell et al. 2020</xref>). <italic><tp:taxon-name><tp:taxon-name-part taxon-name-part-type="genus" reg="Fusarium">Fusarium</tp:taxon-name-part> <tp:taxon-name-part taxon-name-part-type="species" reg="oblongum">oblongum</tp:taxon-name-part></tp:taxon-name></italic> was initially isolated from the human eye in the United States (<xref ref-type="bibr" rid="B45">Sandoval-Denis et al. 2019</xref>; <xref ref-type="bibr" rid="B34">O’Donnell et al. 2020</xref>). Notably, this study represents the first report of <italic><tp:taxon-name><tp:taxon-name-part taxon-name-part-type="genus" reg="Fusarium">F.</tp:taxon-name-part> <tp:taxon-name-part taxon-name-part-type="species" reg="oblongum">oblongum</tp:taxon-name-part></tp:taxon-name></italic> as a pathogenic species affecting <italic><tp:taxon-name><tp:taxon-name-part taxon-name-part-type="genus" reg="Taxodium">T.</tp:taxon-name-part></tp:taxon-name></italic> hybrid ‘Zhongshanshan’. The isolates from this study should be further studied due to their morphological difference from <italic><tp:taxon-name><tp:taxon-name-part taxon-name-part-type="genus" reg="Fusarium">Fusarium</tp:taxon-name-part> <tp:taxon-name-part taxon-name-part-type="species" reg="oblongum">oblongum</tp:taxon-name-part></tp:taxon-name></italic> NRRL 28008 (ex-holotype).</p></tp:treatment-sec><tp:treatment-sec><!--Section generated to contain objects referenced in tp:taxon-treatment.--><fig id="F7" position="float" orientation="portrait"><object-id xmlns:xlink="http://www.w3.org/1999/xlink" content-type="doi" xlink:type="simple">10.3897/mycokeys.130.177103.figure7</object-id><object-id xmlns:xlink="http://www.w3.org/1999/xlink" content-type="arpha" xlink:type="simple">542BB81E-7041-5561-9E56-A676FC354506</object-id><label>Figure 7.</label><caption><p>Phylogenetic relationships of <italic><tp:taxon-name><tp:taxon-name-part taxon-name-part-type="genus" reg="Fusarium">Fusarium</tp:taxon-name-part> <tp:taxon-name-part taxon-name-part-type="species" reg="taxodii">taxodii</tp:taxon-name-part></tp:taxon-name></italic> isolates with 37 isolates of the <italic><tp:taxon-name><tp:taxon-name-part taxon-name-part-type="genus" reg="Fusarium">Fusarium</tp:taxon-name-part> <tp:taxon-name-part taxon-name-part-type="species" reg="solani">solani</tp:taxon-name-part></tp:taxon-name></italic> species complex derived from concatenated sequences of the <italic>RPB1</italic>, <italic>RPB2</italic> and <italic>TEF-1α</italic> using Bayesian Inference (BI) and Maximum Likelihood (ML) methods. Bootstrap support values from ML ≥ 70% and BI posterior values ≥ 0.9 are shown at nodes (ML/BI). <italic><tp:taxon-name><tp:taxon-name-part taxon-name-part-type="genus" reg="Fusarium">Fusarium</tp:taxon-name-part> <tp:taxon-name-part taxon-name-part-type="species" reg="staphyleae">staphyleae</tp:taxon-name-part></tp:taxon-name></italic> NRRL 22316 was used as the out-group. The strains of this study are in red. <sup>T</sup>: ex-type, <sup>ET</sup>: ex-epitype. <sup>LT</sup>: Ex-lectotype, <sup>NT</sup>: Ex-neotype, <sup>HT</sup>: Ex-holotype.</p></caption><graphic xmlns:xlink="http://www.w3.org/1999/xlink" xlink:href="mycokeys-130-355-g007.jpg" id="oo_1582637.jpg" position="float" orientation="portrait" xlink:type="simple"><uri content-type="original_file" xlink:type="simple">https://binary.pensoft.net/fig/1582637</uri></graphic></fig></tp:treatment-sec><ref-list><ref id="B45"><mixed-citation xmlns:xlink="http://www.w3.org/1999/xlink" xlink:type="simple">Sandoval-Denis M, Lombard L, Crous PW (2019) Back to the roots: a reappraisal of <italic><tp:taxon-name><tp:taxon-name-part taxon-name-part-type="genus">Neocosmospora</tp:taxon-name-part></tp:taxon-name></italic>. Persoonia 43(04): 90–185. <ext-link xlink:href="10.3767/persoonia.2019.43.04" ext-link-type="doi" xlink:type="simple">https://doi.org/10.3767/persoonia.2019.43.04</ext-link></mixed-citation></ref><ref id="B34"><mixed-citation xmlns:xlink="http://www.w3.org/1999/xlink" xlink:type="simple">O’Donnell K, Al-Hatmi AMS, Aoki T, Brankovics B, Cano-Lira JF, Coleman JJ, de Hoog GS, Di Pietro A, Frandsen RJN, Geiser DM, Gibas CFC, Guarro J, Kim HS, Kistler HC, Laraba I, Leslie JF, López-Berges MS, Lysøe E, Meis JF, Monod M, Proctor RH, Rep M, Ruiz-Roldán C, Šišić A, Stajich JE, Steenkamp ET, Summerell BA, van der Lee TAJ, van Diepeningen AD, Verweij PE, Waalwijk C, Ward TJ, Wickes BL, Wiederhold NP, Wingfield MJ, Zhang N, Zhang SX (2020) No to <italic><tp:taxon-name><tp:taxon-name-part taxon-name-part-type="genus">Neocosmospora</tp:taxon-name-part></tp:taxon-name></italic>: phylogenomic and practical reasons for continued inclusion of the <italic><tp:taxon-name><tp:taxon-name-part taxon-name-part-type="genus">Fusarium</tp:taxon-name-part> <tp:taxon-name-part taxon-name-part-type="species">solani</tp:taxon-name-part></tp:taxon-name></italic> species complex in the genus <italic><tp:taxon-name><tp:taxon-name-part taxon-name-part-type="genus">Fusarium</tp:taxon-name-part></tp:taxon-name></italic>. mSphere 5(5): e00810–00820. <ext-link xlink:href="10.1128/mSphere.00810-20" ext-link-type="doi" xlink:type="simple">https://doi.org/10.1128/mSphere.00810-20</ext-link></mixed-citation></ref></ref-list></tp:taxon-treatment>
