# Supplementary material for: Two new species and four new host records of Fusarium species (Nectriaceae, Hypocreales) associated with Semanotus bifasciatus causing Taxodium hybrid ‘Zhongshanshan’ dieback
Source: MycoKeys. 2026 Apr 6;130:355–91. doi: 10.3897/mycokeys.130.177103 (PMC13077318; doi:10.3897/mycokeys.130.177103)
Supplement: XML Treatment for Fusarium semanoti [file mycokeys.130.177103-treatment5.xml]

<!DOCTYPE tp:taxon-treatment
  PUBLIC "-//TaxonX//DTD Taxonomic Treatment Publishing DTD v0 20100105//EN" "tax-treatment-NSO.dtd">
<tp:taxon-treatment xmlns:tp="http://www.plazi.org/taxpub"><tp:treatment-meta><kwd-group><label>Taxon classification</label><kwd>
                <named-content content-type="kingdom">Fungi</named-content>
              </kwd><kwd>
                <named-content content-type="order">Hypocreales</named-content>
              </kwd><kwd>
                <named-content content-type="family">Nectriaceae</named-content>
              </kwd></kwd-group><mixed-citation publication-type="journal"><person-group><name><surname>He</surname><given-names>Jiao</given-names></name><name><surname>Li</surname><given-names>Ning</given-names></name><name><surname>Li</surname><given-names>De-Wei</given-names></name><name><surname>Guo</surname><given-names>Ying</given-names></name><name><surname>Chen</surname><given-names>Shan-Shan</given-names></name><name><surname>Sun</surname><given-names>Feng</given-names></name><name><surname>Wang</surname><given-names>Jun-Wei</given-names></name><name><surname>Huang</surname><given-names>Lin</given-names></name></person-group><article-title>Two new species and four new host records of <italic><tp:taxon-name><tp:taxon-name-part taxon-name-part-type="genus" reg="Fusarium">Fusarium</tp:taxon-name-part></tp:taxon-name></italic> species (<tp:taxon-name><tp:taxon-name-part taxon-name-part-type="family" reg="Nectriaceae">Nectriaceae</tp:taxon-name-part></tp:taxon-name>, <tp:taxon-name><tp:taxon-name-part taxon-name-part-type="order" reg="Hypocreales">Hypocreales</tp:taxon-name-part></tp:taxon-name>) associated with <italic><tp:taxon-name><tp:taxon-name-part taxon-name-part-type="genus" reg="Semanotus">Semanotus</tp:taxon-name-part> <tp:taxon-name-part taxon-name-part-type="species" reg="bifasciatus">bifasciatus</tp:taxon-name-part></tp:taxon-name></italic> causing <italic><tp:taxon-name><tp:taxon-name-part taxon-name-part-type="genus" reg="Taxodium">Taxodium</tp:taxon-name-part></tp:taxon-name></italic> hybrid ‘Zhongshanshan’ dieback</article-title><source>MycoKeys</source><day>06</day><month>04</month><year>2026</year><volume>130</volume><fpage>355</fpage><lpage>391</lpage><pub-id pub-id-type="doi">10.3897/mycokeys.130.177103</pub-id></mixed-citation></tp:treatment-meta><tp:nomenclature><tp:taxon-name><object-id xmlns:xlink="http://www.w3.org/1999/xlink" content-type="arpha" xlink:type="simple">7F33C814-AB3A-5FC8-BFA1-A7CB329EC267</object-id>
                    		<tp:taxon-name-part taxon-name-part-type="genus" reg="Fusarium">Fusarium</tp:taxon-name-part> <tp:taxon-name-part taxon-name-part-type="species" reg="semanoti">semanoti</tp:taxon-name-part>
                    	
                    		<object-id xmlns:xlink="http://www.w3.org/1999/xlink" xlink:type="simple">Index Fungorum: IF901985</object-id>
                    	</tp:taxon-name><tp:taxon-authority>Lin Huang, Jiao He, D.W. Li,</tp:taxon-authority><tp:taxon-status xmlns:xlink="http://www.w3.org/1999/xlink" xlink:type="simple">sp . nov.</tp:taxon-status><xref ref-type="fig" rid="F8">Fig. 8</xref></tp:nomenclature><tp:treatment-sec sec-type="Etymology"><title>Etymology.</title><p><italic>semanoti</italic>, L. insect gen. n. of <italic><tp:taxon-name><tp:taxon-name-part taxon-name-part-type="genus" reg="Semanotus">Semanotus</tp:taxon-name-part></tp:taxon-name></italic>, referring to the association with the cedar longhorned beetle, <italic><tp:taxon-name><tp:taxon-name-part taxon-name-part-type="genus" reg="Semanotus">Semanotus</tp:taxon-name-part> <tp:taxon-name-part taxon-name-part-type="species" reg="bifasciatus">bifasciatus</tp:taxon-name-part></tp:taxon-name></italic>.</p><fig id="F8" position="float" orientation="portrait"><object-id xmlns:xlink="http://www.w3.org/1999/xlink" content-type="doi" xlink:type="simple">10.3897/mycokeys.130.177103.figure8</object-id><object-id xmlns:xlink="http://www.w3.org/1999/xlink" content-type="arpha" xlink:type="simple">261702AF-FDC8-5822-8CE5-579EC54BB39A</object-id><label>Figure 8.</label><caption><p><italic><tp:taxon-name><tp:taxon-name-part taxon-name-part-type="genus" reg="Fusarium">Fusarium</tp:taxon-name-part> <tp:taxon-name-part taxon-name-part-type="species" reg="semanoti">semanoti</tp:taxon-name-part></tp:taxon-name></italic> sp. nov. (holotype <abbrev xmlns:xlink="http://www.w3.org/1999/xlink" content-type="institution" xlink:title="China Forestry Culture Collection Center, Chinese Academy of Forestry, Beijing, China" xlink:type="simple">CFCC</abbrev> 72663). <bold>A–C</bold>. Colonies on <abbrev xmlns:xlink="http://www.w3.org/1999/xlink" xlink:title="potato dextrose agar" xlink:type="simple">PDA</abbrev>, OMA and SNA, respectively, after 5 days at 25 °C in the dark; <bold>D</bold>. Sporodochia on the surface of carnation leaves; <bold>E</bold>. Sporodochial conidiophores, phialides and macroconidia; <bold>F</bold>. Chlamydospores and macroconidia; <bold>G</bold>. Macroconidia (3–5-septate). Scale bars: 500 μm (<bold>D</bold>); 10 μm (<bold>E–G</bold>).</p></caption><graphic xmlns:xlink="http://www.w3.org/1999/xlink" xlink:href="mycokeys-130-355-g008.jpg" id="oo_1582638.jpg" position="float" orientation="portrait" xlink:type="simple"><uri content-type="original_file" xlink:type="simple">https://binary.pensoft.net/fig/1582638</uri></graphic></fig></tp:treatment-sec><tp:treatment-sec sec-type="Holotype"><title>Holotype.</title><p>China • Shandong Province, Jinan City, Beijiao State-owned Forest Farm, <named-content xmlns:xlink="http://www.w3.org/1999/xlink" content-type="dwc:verbatimCoordinates" xlink:type="simple">36°46'03"N, 116°51'46"E</named-content>, isolated from branch of <italic><tp:taxon-name><tp:taxon-name-part taxon-name-part-type="genus" reg="Taxodium">Taxodium</tp:taxon-name-part></tp:taxon-name></italic> hybrid ‘Zhongshanshan’, August 2024, Lin Huang, (holotype: <abbrev xmlns:xlink="http://www.w3.org/1999/xlink" content-type="institution" xlink:title="China Forestry Culture Collection Center, Chinese Academy of Forestry, Beijing, China" xlink:type="simple">CFCC</abbrev> 72663). Holotype specimen is a living specimen being maintained via lyophilisation at the China Forestry Culture Collection Center (<abbrev xmlns:xlink="http://www.w3.org/1999/xlink" content-type="institution" xlink:title="China Forestry Culture Collection Center, Chinese Academy of Forestry, Beijing, China" xlink:type="simple">CFCC</abbrev>). Ex-type (SG3-38) is maintained at the Forest Pathology Laboratory, Nanjing Forestry University.</p></tp:treatment-sec><tp:treatment-sec sec-type="Host/ distribution"><title>Host/ distribution.</title><p>From the <italic><tp:taxon-name><tp:taxon-name-part taxon-name-part-type="genus" reg="Taxodium">T.</tp:taxon-name-part></tp:taxon-name></italic> hybrid ‘Zhongshanshan’ at the Beijiao State-owned Forest Farm, Jinan City, Shandong Province, China.</p></tp:treatment-sec><tp:treatment-sec sec-type="Description"><title>Description.</title><p>Sexual state not observed. Asexual state: sporulation abundant from sporodochia, rarely from conidiophores formed directly on the substrate mycelium. Conidiophores in the aerial mycelium absent. Sporodochia bright orange-coloured, formed abundantly on carnation leaves. Conidiophores in sporodochia (13.9–)18.1–25.4(–34.3) μm, (mean ± SD = 21.7 ± 3.6 μm, n = 36), irregularly branched and densely packed, bearing apical whorls of 1–2 phialides; sporodochial phialides subulate to subcylindrical, (6.5–)9.7–16.8(–24.6) × (3–)3.2–4.2(–4.8) μm, (mean ± SD = 13.3 ± 3.5 × 3.7 ± 0.5 μm, n = 31), smooth, thin-walled. Sporodochial macroconidia colourless, straight or slightly curved, wider at the middle or apical part, tapering towards the base, with a blunt and often curved apical cell and a foot-like to slightly notched basal cell, 3–5-septate, smooth, thin-walled, (29.9–)34.3–44.5(–48.5) × (4.3–)4.7–5.6(–6) μm, (mean ± SD = 39.4 ± 5.1 × 5.2 ± 0.4 μm, n = 35). Chlamydospores developed in large numbers in hyphae, 0-septate, globose to ellipsoidal, constricted at the septum, intercalary or terminal or solitary with mostly a pale colour and smooth, (6.7–)7.4–9.6(–11.2) × (6.1–)6.6–8.3(–9.7) μm, (mean ± SD = 8.5 ± 1.1 × 7.5 ± 0.8 μm, n = 34). Microconidia not observed.</p></tp:treatment-sec><tp:treatment-sec sec-type="Culture characteristics"><title>Culture characteristics.</title><p>On <abbrev xmlns:xlink="http://www.w3.org/1999/xlink" xlink:title="potato dextrose agar" xlink:type="simple">PDA</abbrev> incubated at 25 °C in the dark, colonies exhibited an average radial growth rate of 11.3 mm/d. The colony surface appeared white, with a felty to cottony texture. Abundant aerial mycelium was observed, ranging from loosely to densely floccose, with regular margins and fimbriate edges. The reverse side displayed a bright yellow pigmentation. No distinctive odour. On OMA under the same conditions, colonies developed regularly, completely covering the entire 70-mm OMA plate within five days. The reverse side white with minimal grey pigmentation. On SNA incubated at 25 °C in the dark, colonies grew uniformly at 10.66 mm/d. The colony surface was pure white, with sparse aerial mycelia that formed regular peripheral rings. The reverse side remained pure white, with no observable diffusible pigments.</p></tp:treatment-sec><tp:treatment-sec sec-type="Additional materials examined"><title>Additional materials examined.</title><p>China • Shandong Province, Jinan City, Beijiao State-owned Forest Farm, <named-content xmlns:xlink="http://www.w3.org/1999/xlink" content-type="dwc:verbatimCoordinates" xlink:type="simple">36°46'03"N, 116°51'46"E</named-content>, isolated from branch of <italic><tp:taxon-name><tp:taxon-name-part taxon-name-part-type="genus" reg="Taxodium">Taxodium</tp:taxon-name-part></tp:taxon-name></italic> hybrid ‘Zhongshanshan’, August 2024, Lin Huang, isolates: SG2-38-1 and SG2-38-2.</p></tp:treatment-sec><tp:treatment-sec sec-type="Notes"><title>Notes.</title><p>The isolates of <italic><tp:taxon-name><tp:taxon-name-part taxon-name-part-type="genus" reg="Fusarium">F.</tp:taxon-name-part> <tp:taxon-name-part taxon-name-part-type="species" reg="semanoti">semanoti</tp:taxon-name-part></tp:taxon-name></italic> were phylogenetically closely related to <italic><tp:taxon-name><tp:taxon-name-part taxon-name-part-type="genus" reg="Fusarium">F.</tp:taxon-name-part> <tp:taxon-name-part taxon-name-part-type="species" reg="odoratissimum">odoratissimum</tp:taxon-name-part></tp:taxon-name></italic> InaCC F822 (ex-holotype) (Fig. <xref ref-type="fig" rid="F5">5</xref>). Between <italic><tp:taxon-name><tp:taxon-name-part taxon-name-part-type="genus" reg="Fusarium">F.</tp:taxon-name-part> <tp:taxon-name-part taxon-name-part-type="species" reg="semanoti">semanoti</tp:taxon-name-part></tp:taxon-name></italic> isolates and ex-holotype of <italic><tp:taxon-name><tp:taxon-name-part taxon-name-part-type="genus" reg="Fusarium">F.</tp:taxon-name-part> <tp:taxon-name-part taxon-name-part-type="species" reg="odoratissimum">odoratissimum</tp:taxon-name-part></tp:taxon-name></italic> InaCC F822, there were 21/1432 differences in <italic>RPB1</italic>, 1/838 in <italic>RPB2</italic> and 1/573 in <italic>TEF-1α</italic>. The PHI analysis showed that there was no significant recombination between <italic><tp:taxon-name><tp:taxon-name-part taxon-name-part-type="genus" reg="Fusarium">F.</tp:taxon-name-part> <tp:taxon-name-part taxon-name-part-type="species" reg="semanoti">semanoti</tp:taxon-name-part></tp:taxon-name></italic> isolates and its related species (Φ<sub>w</sub> = 1.0) (Fig. <xref ref-type="fig" rid="F6">6A</xref>). Morphological analysis revealed that macroconidia produced by isolate SG2-38 of <italic><tp:taxon-name><tp:taxon-name-part taxon-name-part-type="genus" reg="Fusarium">F.</tp:taxon-name-part> <tp:taxon-name-part taxon-name-part-type="species" reg="semanoti">semanoti</tp:taxon-name-part></tp:taxon-name></italic> (34.3–44.5 × 4.7–5.6 μm) were much smaller than those of the ex-holotype (InaCC F822) of <italic><tp:taxon-name><tp:taxon-name-part taxon-name-part-type="genus" reg="Fusarium">F.</tp:taxon-name-part> <tp:taxon-name-part taxon-name-part-type="species" reg="odoratissimum">odoratissimum</tp:taxon-name-part></tp:taxon-name></italic> (44–79 × 6–8 μm), as characterised by <xref ref-type="bibr" rid="B29">Maryani et al. (2019)</xref>. Another difference is that SG2-38 of <italic><tp:taxon-name><tp:taxon-name-part taxon-name-part-type="genus" reg="Fusarium">F.</tp:taxon-name-part> <tp:taxon-name-part taxon-name-part-type="species" reg="semanoti">semanoti</tp:taxon-name-part></tp:taxon-name></italic> does not develop microconidia, while the ex-holotype (InaCC F822) of <italic><tp:taxon-name><tp:taxon-name-part taxon-name-part-type="genus" reg="Fusarium">F.</tp:taxon-name-part> <tp:taxon-name-part taxon-name-part-type="species" reg="odoratissimum">odoratissimum</tp:taxon-name-part></tp:taxon-name></italic> does. Thus, <italic><tp:taxon-name><tp:taxon-name-part taxon-name-part-type="genus" reg="Fusarium">F.</tp:taxon-name-part> <tp:taxon-name-part taxon-name-part-type="species" reg="semanoti">semanoti</tp:taxon-name-part></tp:taxon-name></italic> is recognised as a new species in <italic><tp:taxon-name><tp:taxon-name-part taxon-name-part-type="genus" reg="Fusarium">F.</tp:taxon-name-part> <tp:taxon-name-part taxon-name-part-type="species" reg="oxysporum">oxysporum</tp:taxon-name-part></tp:taxon-name></italic> species complex.</p></tp:treatment-sec><tp:treatment-sec><!--Section generated to contain objects referenced in tp:taxon-treatment.--><fig id="F5" position="float" orientation="portrait"><object-id xmlns:xlink="http://www.w3.org/1999/xlink" content-type="doi" xlink:type="simple">10.3897/mycokeys.130.177103.figure5</object-id><object-id xmlns:xlink="http://www.w3.org/1999/xlink" content-type="arpha" xlink:type="simple">662BFFF2-213F-5027-B216-3118B13FD5BF</object-id><label>Figure 5.</label><caption><p>Phylogenetic relationships of <italic><tp:taxon-name><tp:taxon-name-part taxon-name-part-type="genus" reg="Fusarium">Fusarium</tp:taxon-name-part> <tp:taxon-name-part taxon-name-part-type="species" reg="semanoti">semanoti</tp:taxon-name-part></tp:taxon-name></italic> with 28 isolates of the <italic><tp:taxon-name><tp:taxon-name-part taxon-name-part-type="genus" reg="Fusarium">Fusarium</tp:taxon-name-part> <tp:taxon-name-part taxon-name-part-type="species" reg="oxysporum">oxysporum</tp:taxon-name-part></tp:taxon-name></italic> species complex derived from concatenated sequences of the <italic>RPB1</italic>, <italic>RPB2</italic> and <italic>TEF-1α</italic> using Bayesian Inference (BI) and Maximum Likelihood (ML) methods. Bootstrap support values from ML ≥ 70% and BI posterior values ≥ 0.9 are shown at nodes (ML/BI). <italic><tp:taxon-name><tp:taxon-name-part taxon-name-part-type="genus" reg="Fusarium">Fusarium</tp:taxon-name-part> <tp:taxon-name-part taxon-name-part-type="species" reg="agapanthi">agapanthi</tp:taxon-name-part></tp:taxon-name></italic> NRRL 54463 (ex-holotype) and <italic><tp:taxon-name><tp:taxon-name-part taxon-name-part-type="genus" reg="Fusarium">F.</tp:taxon-name-part> <tp:taxon-name-part taxon-name-part-type="species" reg="agapanthi">agapanthi</tp:taxon-name-part></tp:taxon-name></italic> NRRL 54464 were used as the out-groups. The strains of this study are in red. <sup>T</sup>: ex-type, <sup>ET</sup>: ex-epitype. <sup>LT</sup>: Ex-lectotype, <sup>NT</sup>: Ex-neotype, <sup>HT</sup>: Ex-holotype.</p></caption><graphic xmlns:xlink="http://www.w3.org/1999/xlink" xlink:href="mycokeys-130-355-g005.jpg" id="oo_1582635.jpg" position="float" orientation="portrait" xlink:type="simple"><uri content-type="original_file" xlink:type="simple">https://binary.pensoft.net/fig/1582635</uri></graphic></fig><fig id="F6" position="float" orientation="portrait"><object-id xmlns:xlink="http://www.w3.org/1999/xlink" content-type="doi" xlink:type="simple">10.3897/mycokeys.130.177103.figure6</object-id><object-id xmlns:xlink="http://www.w3.org/1999/xlink" content-type="arpha" xlink:type="simple">201F26B1-07F4-56FB-BA4D-5527D0F66781</object-id><label>Figure 6.</label><caption><p>Split-graphs showing the results of the pairwise homoplasy index (PHI) test of two newly-described taxa and closely-related species using both LogDet transformation and splits decomposition. <bold>A</bold>. The PHI of <italic><tp:taxon-name><tp:taxon-name-part taxon-name-part-type="genus" reg="Fusarium">Fusarium</tp:taxon-name-part> <tp:taxon-name-part taxon-name-part-type="species" reg="semanoti">semanoti</tp:taxon-name-part></tp:taxon-name></italic> sp. nov. with their phylogenetically related isolates or species; <bold>B</bold>. The PHI of <italic><tp:taxon-name><tp:taxon-name-part taxon-name-part-type="genus" reg="Fusarium">F.</tp:taxon-name-part> <tp:taxon-name-part taxon-name-part-type="species" reg="taxodii">taxodii</tp:taxon-name-part></tp:taxon-name></italic> sp. nov. with their phylogenetically related isolates or species. PHI test value (Φ<sub>w</sub>) &lt; 0.05 indicate significant recombination within a dataset. * indicates isolates of this study. <sup>T</sup> indicates ex-types. <sup>HT</sup> indicates ex-holotypes.</p></caption><graphic xmlns:xlink="http://www.w3.org/1999/xlink" xlink:href="mycokeys-130-355-g006.jpg" id="oo_1582636.jpg" position="float" orientation="portrait" xlink:type="simple"><uri content-type="original_file" xlink:type="simple">https://binary.pensoft.net/fig/1582636</uri></graphic></fig></tp:treatment-sec><ref-list><ref id="B29"><mixed-citation xmlns:xlink="http://www.w3.org/1999/xlink" xlink:type="simple">Maryani N, Lombard L, Poerba YS, Subandiyah S, Crous PW, Kema GHJ (2019) Phylogeny and genetic diversity of the banana <italic><tp:taxon-name><tp:taxon-name-part taxon-name-part-type="genus">Fusarium</tp:taxon-name-part></tp:taxon-name></italic> wilt pathogen <italic><tp:taxon-name><tp:taxon-name-part taxon-name-part-type="genus">Fusarium</tp:taxon-name-part> <tp:taxon-name-part taxon-name-part-type="species">oxysporum</tp:taxon-name-part></tp:taxon-name></italic> f. sp. <italic>cubense</italic> in the Indonesian centre of origin. Studies in Mycology 92(06): 155–194. <ext-link xlink:href="10.1016/j.simyco.2018.06.003" ext-link-type="doi" xlink:type="simple">https://doi.org/10.1016/j.simyco.2018.06.003</ext-link></mixed-citation></ref></ref-list></tp:taxon-treatment>
