# Supplementary material for: Two new species and four new host records of Fusarium species (Nectriaceae, Hypocreales) associated with Semanotus bifasciatus causing Taxodium hybrid ‘Zhongshanshan’ dieback
Source: MycoKeys. 2026 Apr 6;130:355–91. doi: 10.3897/mycokeys.130.177103 (PMC13077318; doi:10.3897/mycokeys.130.177103)
Supplement: XML Treatment for Fusarium taxodii [file mycokeys.130.177103-treatment6.xml]

<!DOCTYPE tp:taxon-treatment
  PUBLIC "-//TaxonX//DTD Taxonomic Treatment Publishing DTD v0 20100105//EN" "tax-treatment-NSO.dtd">
<tp:taxon-treatment xmlns:tp="http://www.plazi.org/taxpub"><tp:treatment-meta><kwd-group><label>Taxon classification</label><kwd>
                <named-content content-type="kingdom">Fungi</named-content>
              </kwd><kwd>
                <named-content content-type="order">Hypocreales</named-content>
              </kwd><kwd>
                <named-content content-type="family">Nectriaceae</named-content>
              </kwd></kwd-group><mixed-citation publication-type="journal"><person-group><name><surname>He</surname><given-names>Jiao</given-names></name><name><surname>Li</surname><given-names>Ning</given-names></name><name><surname>Li</surname><given-names>De-Wei</given-names></name><name><surname>Guo</surname><given-names>Ying</given-names></name><name><surname>Chen</surname><given-names>Shan-Shan</given-names></name><name><surname>Sun</surname><given-names>Feng</given-names></name><name><surname>Wang</surname><given-names>Jun-Wei</given-names></name><name><surname>Huang</surname><given-names>Lin</given-names></name></person-group><article-title>Two new species and four new host records of <italic><tp:taxon-name><tp:taxon-name-part taxon-name-part-type="genus" reg="Fusarium">Fusarium</tp:taxon-name-part></tp:taxon-name></italic> species (<tp:taxon-name><tp:taxon-name-part taxon-name-part-type="family" reg="Nectriaceae">Nectriaceae</tp:taxon-name-part></tp:taxon-name>, <tp:taxon-name><tp:taxon-name-part taxon-name-part-type="order" reg="Hypocreales">Hypocreales</tp:taxon-name-part></tp:taxon-name>) associated with <italic><tp:taxon-name><tp:taxon-name-part taxon-name-part-type="genus" reg="Semanotus">Semanotus</tp:taxon-name-part> <tp:taxon-name-part taxon-name-part-type="species" reg="bifasciatus">bifasciatus</tp:taxon-name-part></tp:taxon-name></italic> causing <italic><tp:taxon-name><tp:taxon-name-part taxon-name-part-type="genus" reg="Taxodium">Taxodium</tp:taxon-name-part></tp:taxon-name></italic> hybrid ‘Zhongshanshan’ dieback</article-title><source>MycoKeys</source><day>06</day><month>04</month><year>2026</year><volume>130</volume><fpage>355</fpage><lpage>391</lpage><pub-id pub-id-type="doi">10.3897/mycokeys.130.177103</pub-id></mixed-citation></tp:treatment-meta><tp:nomenclature><tp:taxon-name><object-id xmlns:xlink="http://www.w3.org/1999/xlink" content-type="arpha" xlink:type="simple">8C689231-DAC7-554C-92E6-6F08BD7EEE70</object-id>
                    		<tp:taxon-name-part taxon-name-part-type="genus" reg="Fusarium">Fusarium</tp:taxon-name-part> <tp:taxon-name-part taxon-name-part-type="species" reg="taxodii">taxodii</tp:taxon-name-part>
                    	
                    		<object-id xmlns:xlink="http://www.w3.org/1999/xlink" xlink:type="simple">Index Fungorum: IF904362</object-id>
                    	</tp:taxon-name><tp:taxon-authority>Lin Huang, Jiao He, D.W. Li,</tp:taxon-authority><tp:taxon-status xmlns:xlink="http://www.w3.org/1999/xlink" xlink:type="simple">sp. nov.</tp:taxon-status><xref ref-type="fig" rid="F9">Fig. 9</xref></tp:nomenclature><tp:treatment-sec sec-type="Etymology"><title>Etymology.</title><p>The specific epithet ‘<italic>taxodii</italic>’ is derived from the genus name of its host plant, <italic><tp:taxon-name><tp:taxon-name-part taxon-name-part-type="genus" reg="Taxodium">Taxodium</tp:taxon-name-part></tp:taxon-name></italic> hybrid ‘Zhongshanshan’.</p><fig id="F9" position="float" orientation="portrait"><object-id xmlns:xlink="http://www.w3.org/1999/xlink" content-type="doi" xlink:type="simple">10.3897/mycokeys.130.177103.figure9</object-id><object-id xmlns:xlink="http://www.w3.org/1999/xlink" content-type="arpha" xlink:type="simple">CED4F8AD-23B1-5D77-B684-3B8C834AA286</object-id><label>Figure 9.</label><caption><p><italic><tp:taxon-name><tp:taxon-name-part taxon-name-part-type="genus" reg="Fusarium">Fusarium</tp:taxon-name-part> <tp:taxon-name-part taxon-name-part-type="species" reg="taxodii">taxodii</tp:taxon-name-part></tp:taxon-name></italic> sp. nov. (holotype <abbrev xmlns:xlink="http://www.w3.org/1999/xlink" content-type="institution" xlink:title="China Forestry Culture Collection Center, Chinese Academy of Forestry, Beijing, China" xlink:type="simple">CFCC</abbrev> 72664). <bold>A–C</bold>. Colonies on <abbrev xmlns:xlink="http://www.w3.org/1999/xlink" xlink:title="potato dextrose agar" xlink:type="simple">PDA</abbrev>, OMA and SNA, respectively, after 5 days at 24 °C in the dark; <bold>D</bold>. Sporodochia on <abbrev xmlns:xlink="http://www.w3.org/1999/xlink" xlink:title="potato dextrose agar" xlink:type="simple">PDA</abbrev>; <bold>E</bold>. Aerial conidiophores phialides and conidia on <abbrev xmlns:xlink="http://www.w3.org/1999/xlink" xlink:title="potato dextrose agar" xlink:type="simple">PDA</abbrev>; <bold>F</bold>. Sporodochial conidiophores and phialides; <bold>G</bold>. Macroconidia (2–3-septate) and microconidia (0–1-septate). Scale bars: 50 μm (<bold>D</bold>); 10 μm (<bold>E–G</bold>).</p></caption><graphic xmlns:xlink="http://www.w3.org/1999/xlink" xlink:href="mycokeys-130-355-g009.jpg" id="oo_1582639.jpg" position="float" orientation="portrait" xlink:type="simple"><uri content-type="original_file" xlink:type="simple">https://binary.pensoft.net/fig/1582639</uri></graphic></fig></tp:treatment-sec><tp:treatment-sec sec-type="Holotype"><title>Holotype.</title><p>China • Shandong Province, Jinan City, Beijiao State-owned Forest Farm, <named-content xmlns:xlink="http://www.w3.org/1999/xlink" content-type="dwc:verbatimCoordinates" xlink:type="simple">36°46'03"N, 116°51'46"E</named-content>, isolated from branch of <italic><tp:taxon-name><tp:taxon-name-part taxon-name-part-type="genus" reg="Taxodium">Taxodium</tp:taxon-name-part></tp:taxon-name></italic> hybrid ‘Zhongshanshan’, August 2024, Lin Huang, (holotype: <abbrev xmlns:xlink="http://www.w3.org/1999/xlink" content-type="institution" xlink:title="China Forestry Culture Collection Center, Chinese Academy of Forestry, Beijing, China" xlink:type="simple">CFCC</abbrev> 72664). Holotype specimen is a living specimen being maintained via lyophilisation at the China Forestry Culture Collection Center (<abbrev xmlns:xlink="http://www.w3.org/1999/xlink" content-type="institution" xlink:title="China Forestry Culture Collection Center, Chinese Academy of Forestry, Beijing, China" xlink:type="simple">CFCC</abbrev>). Ex-type (SG2-26) is maintained at the Forest Pathology Laboratory, Nanjing Forestry University.</p></tp:treatment-sec><tp:treatment-sec sec-type="Host/ distribution"><title>Host/ distribution.</title><p>From <italic><tp:taxon-name><tp:taxon-name-part taxon-name-part-type="genus" reg="Taxodium">T.</tp:taxon-name-part></tp:taxon-name></italic> hybrid ‘Zhongshanshan’ in Beijiao State-owned Forest Farm, Jinan City, Shandong Province, China.</p></tp:treatment-sec><tp:treatment-sec sec-type="Description"><title>Description.</title><p>Sexual state not observed. Asexual state: abundant sporulation produced by erect conidiophores arising from the agar surface or aggregated within sporodochia. Aerial conidiophores predominantly unbranched, with rare basal dichotomous branching, terminating in monophialides. Phialides slender, subulate to subcylindrical, monophialidic, smooth-walled, with slightly periclinal thickening at the apex and a short, flared apical collarette, (20.8–)36–72(–100.9) μm, (mean ± SD = 54 ± 18 μm, n = 33). Sporodochia bluish-grey-coloured on <abbrev xmlns:xlink="http://www.w3.org/1999/xlink" xlink:title="potato dextrose agar" xlink:type="simple">PDA</abbrev> medium. Conidiophores within sporodochia (15.6–)20.7–31.6(–37.7) μm, (mean ± SD = 26.1 ± 5.4 μm, n = 31), irregular branched, short stipes and occasional whorled arrangements bearing 1–2 terminal monophialides. Sporodochial phialides subulate to subcylindrical, smooth-walled, (8.4–)12.1–15.9(–17.2) × (3–)3.2–4.2(–4.6) μm, (mean ± SD = 14 ± 1.9 × 3.7 ± 0.5 μm, n = 32), with periclinal thickening and a small, flared collarette. Sporodochial macroconidia are cylindrical to falcate, gently curved, typically with a blunt, nearly rounded apical cell and a slightly notched foot cell, 2–3-septate, hyaline, smooth and thin-walled, (20.4–)29.6–38.4(–40.6) × (4.1–)5.4–6.9(–7.9) μm, (mean ± SD = 34 ± 4.4 × 6.1 ± 0.8 μm, n = 34). Sporodochial microconidia falcate, dorsiventrally curved, with nearly parallel sides and blunt or rounded ends, 0–1-septate, (7.2–)11.3–18.8(–22.8) × (3.9–)4.2–5.3(–6) μm, (mean ± SD = 15 ± 3.7 × 4.7 ± 0.5 μm, n = 32). Chlamydospores not observed.</p></tp:treatment-sec><tp:treatment-sec sec-type="Culture characteristics"><title>Culture characteristics.</title><p>Colonies on <abbrev xmlns:xlink="http://www.w3.org/1999/xlink" xlink:title="potato dextrose agar" xlink:type="simple">PDA</abbrev> white, straw to buff, flat, felty to floccose; margin entire; growing in the dark with an average growth rate of 8.9 mm/d at 25 °C. Reverse white to pale straw or yellow. Odour absent. Colonies on OMA incubated at 25 °C in the dark were regular, with abundant aerial mycelium exhibiting a loose, velvety texture, covering the entire 70-mm OMA plate within five days. The colour of the colony surface and reverse was consistent, gradually transitioning from white in the centre to grey and then to greyish-white towards the edge. Colonies on SNA incubated at 25 °C in the dark were regular, growing at 9.8 mm/d. Colony surface white, aerial mycelium scant. Reverse pure white, without diffusible pigments.</p></tp:treatment-sec><tp:treatment-sec sec-type="Additional materials examined"><title>Additional materials examined.</title><p>China • Shandong Province, Jinan City, Beijiao State-owned Forest Farm, <named-content xmlns:xlink="http://www.w3.org/1999/xlink" content-type="dwc:verbatimCoordinates" xlink:type="simple">36°46'03"N, 116°51'46"E</named-content>, isolated from trunks of <italic><tp:taxon-name><tp:taxon-name-part taxon-name-part-type="genus" reg="Taxodium">Taxodium</tp:taxon-name-part></tp:taxon-name></italic> hybrid ‘Zhongshanshan’, August 2024, Lin Huang, isolates: SG2-26-1 and SG2-26-2.</p></tp:treatment-sec><tp:treatment-sec sec-type="Notes"><title>Notes.</title><p>The isolates of <italic><tp:taxon-name><tp:taxon-name-part taxon-name-part-type="genus" reg="Fusarium">F.</tp:taxon-name-part> <tp:taxon-name-part taxon-name-part-type="species" reg="taxodii">taxodii</tp:taxon-name-part></tp:taxon-name></italic> were phylogenetically closely related to <italic><tp:taxon-name><tp:taxon-name-part taxon-name-part-type="genus" reg="Fusarium">F.</tp:taxon-name-part> <tp:taxon-name-part taxon-name-part-type="species" reg="falciforme">falciforme</tp:taxon-name-part></tp:taxon-name></italic> CBS 475.67 (ex-type) and <italic><tp:taxon-name><tp:taxon-name-part taxon-name-part-type="genus" reg="Fusarium">F.</tp:taxon-name-part> <tp:taxon-name-part taxon-name-part-type="species" reg="keratoplasticum">keratoplasticum</tp:taxon-name-part></tp:taxon-name></italic> CBS 490.63 (ex-type) (Fig. <xref ref-type="fig" rid="F7">7</xref>). Between <italic><tp:taxon-name><tp:taxon-name-part taxon-name-part-type="genus" reg="Fusarium">F.</tp:taxon-name-part> <tp:taxon-name-part taxon-name-part-type="species" reg="taxodii">taxodii</tp:taxon-name-part></tp:taxon-name></italic> isolates and ex-type of <italic><tp:taxon-name><tp:taxon-name-part taxon-name-part-type="genus" reg="Fusarium">F.</tp:taxon-name-part> <tp:taxon-name-part taxon-name-part-type="species" reg="falciforme">falciforme</tp:taxon-name-part></tp:taxon-name></italic> CBS 475.67, there were 6/1387 differences in <italic>RPB1</italic>, 1/764 in <italic>RPB2</italic> and 7/585 in <italic>TEF-1α</italic>. Between <italic><tp:taxon-name><tp:taxon-name-part taxon-name-part-type="genus" reg="Fusarium">F.</tp:taxon-name-part> <tp:taxon-name-part taxon-name-part-type="species" reg="taxodii">taxodii</tp:taxon-name-part></tp:taxon-name></italic> isolates and ex-type of <italic><tp:taxon-name><tp:taxon-name-part taxon-name-part-type="genus" reg="Fusarium">F.</tp:taxon-name-part> <tp:taxon-name-part taxon-name-part-type="species" reg="keratoplasticum">keratoplasticum</tp:taxon-name-part></tp:taxon-name></italic> CBS 490.63, there were 34/1387 differences in <italic>RPB1</italic>, 3/764 in <italic>RPB2</italic> and 9/585 in <italic>TEF-1α</italic>. The PHI analysis showed that there was no significant recombination amongst <italic><tp:taxon-name><tp:taxon-name-part taxon-name-part-type="genus" reg="Fusarium">F.</tp:taxon-name-part> <tp:taxon-name-part taxon-name-part-type="species" reg="taxodii">taxodii</tp:taxon-name-part></tp:taxon-name></italic> isolates and its related species (Φ<sub>w</sub> = 0.3639) (Fig. <xref ref-type="fig" rid="F6">6B</xref>). Morphologically, microconidia (11.3–18.8 × 4.2–5.3 μm) of the isolate SG2-26 of <italic><tp:taxon-name><tp:taxon-name-part taxon-name-part-type="genus" reg="Fusarium">F.</tp:taxon-name-part> <tp:taxon-name-part taxon-name-part-type="species" reg="taxodii">taxodii</tp:taxon-name-part></tp:taxon-name></italic> were significantly larger than microconidia (9–12 × 3–4 μm) of the ex-type (CBS 475.67) of <italic><tp:taxon-name><tp:taxon-name-part taxon-name-part-type="genus" reg="Fusarium">F.</tp:taxon-name-part> <tp:taxon-name-part taxon-name-part-type="species" reg="falciforme">falciforme</tp:taxon-name-part></tp:taxon-name></italic> (<xref ref-type="bibr" rid="B5">Carrión 1951</xref>; <xref ref-type="bibr" rid="B51">Summerbell and Schroers 2002</xref>). The macroconidia (2–3-septate, 34 ± 4.4 × 6.1 ± 0.8 μm) of the isolate SG2-26 of <italic><tp:taxon-name><tp:taxon-name-part taxon-name-part-type="genus" reg="Fusarium">F.</tp:taxon-name-part> <tp:taxon-name-part taxon-name-part-type="species" reg="taxodii">taxodii</tp:taxon-name-part></tp:taxon-name></italic> were significantly different from macroconidia (3–5-septate, 40.1 ± 3.3 × 5.5 ± 0.2 μm) of the ex-type (CBS 490.63) of <italic><tp:taxon-name><tp:taxon-name-part taxon-name-part-type="genus" reg="Fusarium">F.</tp:taxon-name-part> <tp:taxon-name-part taxon-name-part-type="species" reg="keratoplasticum">keratoplasticum</tp:taxon-name-part></tp:taxon-name></italic> (<xref ref-type="bibr" rid="B50">Short et al. 2013</xref>). In conclusion, the phylogenetic and morphological evidence support this fungus as being a new species within the <italic><tp:taxon-name><tp:taxon-name-part taxon-name-part-type="genus" reg="Fusarium">F.</tp:taxon-name-part> <tp:taxon-name-part taxon-name-part-type="species" reg="solani">solani</tp:taxon-name-part></tp:taxon-name></italic> species complex.</p></tp:treatment-sec><tp:treatment-sec><!--Section generated to contain objects referenced in tp:taxon-treatment.--><fig id="F7" position="float" orientation="portrait"><object-id xmlns:xlink="http://www.w3.org/1999/xlink" content-type="doi" xlink:type="simple">10.3897/mycokeys.130.177103.figure7</object-id><object-id xmlns:xlink="http://www.w3.org/1999/xlink" content-type="arpha" xlink:type="simple">542BB81E-7041-5561-9E56-A676FC354506</object-id><label>Figure 7.</label><caption><p>Phylogenetic relationships of <italic><tp:taxon-name><tp:taxon-name-part taxon-name-part-type="genus" reg="Fusarium">Fusarium</tp:taxon-name-part> <tp:taxon-name-part taxon-name-part-type="species" reg="taxodii">taxodii</tp:taxon-name-part></tp:taxon-name></italic> isolates with 37 isolates of the <italic><tp:taxon-name><tp:taxon-name-part taxon-name-part-type="genus" reg="Fusarium">Fusarium</tp:taxon-name-part> <tp:taxon-name-part taxon-name-part-type="species" reg="solani">solani</tp:taxon-name-part></tp:taxon-name></italic> species complex derived from concatenated sequences of the <italic>RPB1</italic>, <italic>RPB2</italic> and <italic>TEF-1α</italic> using Bayesian Inference (BI) and Maximum Likelihood (ML) methods. Bootstrap support values from ML ≥ 70% and BI posterior values ≥ 0.9 are shown at nodes (ML/BI). <italic><tp:taxon-name><tp:taxon-name-part taxon-name-part-type="genus" reg="Fusarium">Fusarium</tp:taxon-name-part> <tp:taxon-name-part taxon-name-part-type="species" reg="staphyleae">staphyleae</tp:taxon-name-part></tp:taxon-name></italic> NRRL 22316 was used as the out-group. The strains of this study are in red. <sup>T</sup>: ex-type, <sup>ET</sup>: ex-epitype. <sup>LT</sup>: Ex-lectotype, <sup>NT</sup>: Ex-neotype, <sup>HT</sup>: Ex-holotype.</p></caption><graphic xmlns:xlink="http://www.w3.org/1999/xlink" xlink:href="mycokeys-130-355-g007.jpg" id="oo_1582637.jpg" position="float" orientation="portrait" xlink:type="simple"><uri content-type="original_file" xlink:type="simple">https://binary.pensoft.net/fig/1582637</uri></graphic></fig><fig id="F6" position="float" orientation="portrait"><object-id xmlns:xlink="http://www.w3.org/1999/xlink" content-type="doi" xlink:type="simple">10.3897/mycokeys.130.177103.figure6</object-id><object-id xmlns:xlink="http://www.w3.org/1999/xlink" content-type="arpha" xlink:type="simple">201F26B1-07F4-56FB-BA4D-5527D0F66781</object-id><label>Figure 6.</label><caption><p>Split-graphs showing the results of the pairwise homoplasy index (PHI) test of two newly-described taxa and closely-related species using both LogDet transformation and splits decomposition. <bold>A</bold>. The PHI of <italic><tp:taxon-name><tp:taxon-name-part taxon-name-part-type="genus" reg="Fusarium">Fusarium</tp:taxon-name-part> <tp:taxon-name-part taxon-name-part-type="species" reg="semanoti">semanoti</tp:taxon-name-part></tp:taxon-name></italic> sp. nov. with their phylogenetically related isolates or species; <bold>B</bold>. The PHI of <italic><tp:taxon-name><tp:taxon-name-part taxon-name-part-type="genus" reg="Fusarium">F.</tp:taxon-name-part> <tp:taxon-name-part taxon-name-part-type="species" reg="taxodii">taxodii</tp:taxon-name-part></tp:taxon-name></italic> sp. nov. with their phylogenetically related isolates or species. PHI test value (Φ<sub>w</sub>) &lt; 0.05 indicate significant recombination within a dataset. * indicates isolates of this study. <sup>T</sup> indicates ex-types. <sup>HT</sup> indicates ex-holotypes.</p></caption><graphic xmlns:xlink="http://www.w3.org/1999/xlink" xlink:href="mycokeys-130-355-g006.jpg" id="oo_1582636.jpg" position="float" orientation="portrait" xlink:type="simple"><uri content-type="original_file" xlink:type="simple">https://binary.pensoft.net/fig/1582636</uri></graphic></fig></tp:treatment-sec><ref-list><ref id="B5"><mixed-citation xmlns:xlink="http://www.w3.org/1999/xlink" xlink:type="simple">Carrión AL (1951) <italic><tp:taxon-name><tp:taxon-name-part taxon-name-part-type="genus">Cephalosporium</tp:taxon-name-part> <tp:taxon-name-part taxon-name-part-type="species">falciforme</tp:taxon-name-part></tp:taxon-name></italic> sp. nov., a new etiologic agent of <italic>Maduromycosis</italic>. Mycologia 43(5): 522–523. <ext-link xlink:href="10.1080/00275514.1951.12024151" ext-link-type="doi" xlink:type="simple">https://doi.org/10.1080/00275514.1951.12024151</ext-link></mixed-citation></ref><ref id="B51"><mixed-citation xmlns:xlink="http://www.w3.org/1999/xlink" xlink:type="simple">Summerbell RC, Schroers HJ (2002) Analysis of phylogenetic relationship of <italic><tp:taxon-name><tp:taxon-name-part taxon-name-part-type="genus">Cylindrocarpon</tp:taxon-name-part> <tp:taxon-name-part taxon-name-part-type="species">lichenicola</tp:taxon-name-part></tp:taxon-name></italic> and <italic><tp:taxon-name><tp:taxon-name-part taxon-name-part-type="genus">Acremonium</tp:taxon-name-part> <tp:taxon-name-part taxon-name-part-type="species">falciforme</tp:taxon-name-part></tp:taxon-name></italic> to the <italic><tp:taxon-name><tp:taxon-name-part taxon-name-part-type="genus">Fusarium</tp:taxon-name-part> <tp:taxon-name-part taxon-name-part-type="species">solani</tp:taxon-name-part></tp:taxon-name></italic> species complex and a review of similarities in the spectrum of opportunistic infections caused by these fungi. Journal of Clinical Microbiology 40(8): 2866–2875. <ext-link xlink:href="10.1128/jcm.40.8.2866-2875.2002" ext-link-type="doi" xlink:type="simple">https://doi.org/10.1128/jcm.40.8.2866-2875.2002</ext-link></mixed-citation></ref><ref id="B50"><mixed-citation xmlns:xlink="http://www.w3.org/1999/xlink" xlink:type="simple">Short DPG, O’Donnell K, Thrane U, Nielsen KF, Zhang N, Juba JH, Geiser DM (2013) Phylogenetic relationships among members of the <italic><tp:taxon-name><tp:taxon-name-part taxon-name-part-type="genus">Fusarium</tp:taxon-name-part> <tp:taxon-name-part taxon-name-part-type="species">solani</tp:taxon-name-part></tp:taxon-name></italic> species complex in human infections and the descriptions of <italic><tp:taxon-name><tp:taxon-name-part taxon-name-part-type="genus">F.</tp:taxon-name-part> <tp:taxon-name-part taxon-name-part-type="species">keratoplasticum</tp:taxon-name-part></tp:taxon-name></italic> sp. nov. and <italic><tp:taxon-name><tp:taxon-name-part taxon-name-part-type="genus">F.</tp:taxon-name-part> <tp:taxon-name-part taxon-name-part-type="species">petroliphilum</tp:taxon-name-part></tp:taxon-name></italic> stat. nov. Fungal Genetics and Biology 53(00): 59–70. <ext-link xlink:href="10.1016/j.fgb.2013.01.004" ext-link-type="doi" xlink:type="simple">https://doi.org/10.1016/j.fgb.2013.01.004</ext-link></mixed-citation></ref></ref-list></tp:taxon-treatment>
