# Supplementary material for: Two new species and four new host records of Fusarium species (Nectriaceae, Hypocreales) associated with Semanotus bifasciatus causing Taxodium hybrid ‘Zhongshanshan’ dieback
Source: MycoKeys. 2026 Apr 6;130:355–91. doi: 10.3897/mycokeys.130.177103 (PMC13077318; doi:10.3897/mycokeys.130.177103)
Supplement: Supplementary material 5 — Genes/region and respective primer pairs [file mycokeys-130-355-s005.xlsx]

## Sheet: Sheet1
Supplementary Table S1. Genes/region and respective primer pairs used in the study.
Genes/regions	Primer name	Sequencea
Translation elongation	EF1	5’- ATG GGT AAG GAG GAC AAG AC -3’
factor 1-alpha (TEF-1α)	EF2	5’-GGA GGT ACC AGT GAT CAT G -3’
RNA polymerase second	5f2	5’- GGG GTG ATC AGA AGA AGG C -3’
largest subunit (RPB2)	7cr	5’- CCC ATG GCT TGT TTG CCC AT -3’
RNA polymerase	Fa	5’- CAY AAR GAR TCY ATG ATG GGW C -3’
largest subunit (RPB1)	G2R	5’- GTC ATY TGD GTD GCD GGY TCD CC -3’
a D = A, G or T; R = A or G; W = A or T; Y = C or T.
