# Supplementary material for: Two new species and four new host records of Fusarium species (Nectriaceae, Hypocreales) associated with Semanotus bifasciatus causing Taxodium hybrid ‘Zhongshanshan’ dieback
Source: MycoKeys. 2026 Apr 6;130:355–91. doi: 10.3897/mycokeys.130.177103 (PMC13077318; doi:10.3897/mycokeys.130.177103)
Supplement: Supplementary material 6 — Nucleotide substitution models [file mycokeys-130-355-s006.xlsx]

## Sheet: Sheet1
Supplementary Table S2. Nucleotide substitution models used in the phylogenetic analyses.
Species complex	Locus1	Length of loci (including gap)	Nucleotide substitution models2
			ML	BI
F. fujikuroi species complex	RPB1	1-1463bp	AIC: GTR+F+G4	BIC: SYM+I+G4
	RPB2	1-791bp	AIC: GTR+F+I+G4	BIC: SYM+I+G4
	TEF-1α	1-567bp	AIC: GTR+F+I+G4	BIC: SYM+I+G4
	combined	RPB1=1-1463bp; RPB2=1464-2254bp; TEF-1α=2255-2821bp	AIC: GTR+F+I+G4	BIC: SYM+I+G4
F. incarnatum-equiseti species complex	RPB1	1-1559bp	AIC: GTR+F+I+G4	BIC: SYM+I+G4
	RPB2	1-794bp	AIC: GTR+F+I+G4	BIC: K2P+G4
	TEF-1α	1-557bp	AIC: GTR+F+G4	BIC: K2P+G4
	combined	RPB1=1-1559bp; RPB2=1560-2353bp; TEF-1α=2354-2910bp	AIC: GTR+F+I+G4	BIC: SYM+I+G4
F. solani species complex	RPB1	1-1387bp	AIC: GTR+F+I+G4	BIC: SYM+G4
	RPB2	1-764bp	AIC: GTR+F+I+G4	BIC: SYM+I+G4
	TEF-1α	1-585bp	AIC: GTR+F+I+G4	BIC: K2P+I+G4
	combined	RPB1=1-1387bp; RPB2=1388-2151bp; TEF-1α=2152-2736bp	AIC: GTR+F+I+G4	BIC: SYM+I+G4
F. oxysporum species complex	RPB1	1-1432bp	AIC: GTR+F+G4	BIC: SYM+G4
	RPB2	1-838bp	AIC: GTR+F+I	BIC: K2P+I
	TEF-1α	1-573bp	AIC: GTR+F+G4	BIC: K2P+G4
	combined	RPB1=1-1432bp; RPB2=1433-2270bp; TEF-1α=2271-2843bp	AIC: GTR+F+G4	BIC: SYM+G4
1 TEF-1α: Translation elongation factor 1-alpha; RPB2: RNA polymerase second largest subunit; RPB1: RNA polymerase largest subunit. 2 G: Gamma distributed rate variation among sites; GTR: Generalized time-reversible; I: Proportion of invariable sites; K2P: Kimura 2-Parameter; SYM: Symmetrical model; F: Felsenstein.
